# Supplementary material for: RISK6, a 6-gene transcriptomic signature of TB disease risk, diagnosis and treatment response
Source: Sci Rep. 2020 May 25;10:8629. doi: 10.1038/s41598-020-65043-8 (PMC7248089; doi:10.1038/s41598-020-65043-8)
Supplement: Supplementary file 2 — Supplementary Tables. [file 41598_2020_65043_MOESM2_ESM.xlsx]

## Sheet: Supplementary Table 1
Supplementary Table 1. TaqMan PCR primer-probe pairs in the RISK6 signature
Primer #1	Primer #2
GBP2.Hs00894846_g1	TUBGCP6.Hs00363509_g1
GBP2.Hs00894846_g1	TRMT2A.Hs01000041_g1
GBP2.Hs00894846_g1	SDR39U1.Hs01016970_g1
FCGR1B.Hs02341825_m1	TUBGCP6.Hs00363509_g1
FCGR1B.Hs02341825_m1	TRMT2A.Hs01000041_g1
FCGR1B.Hs02341825_m1	SDR39U1.Hs01016970_g1
SERPING1.Hs00934329_m1	TUBGCP6.Hs00363509_g1
SERPING1.Hs00934329_m1	TRMT2A.Hs01000041_g1
SERPING1.Hs00934329_m1	SDR39U1.Hs01016970_g1

## Sheet: Supplementary Table 2
Supplementary Table 2. Performance of RISK6 and RISK6geo measured by qRT-PCR in the different cohorts
Cohort	Cases	Controls	RISK6		RISK6geo		Spearman rho (CI) p-value < 0.0001
			AUC (CI)	p-value	AUC (CI)	p-value
Adolescent Cohort Study (ACS)	79	284	0.818 (0.768-0.867)	2.8e-18	0.808 (0.758-0.858)	2.6e-17	0.977 (0.972-0.981)
Grand Challenge 6 (GC6)	102	372	0.690 (0.624-0.756)	1.9e-09	0.691 (0.625-0.757)	1.7e-09	0.985 (0.981-0.987)
Cross-sectional TB: HIV+ (Definite TB vs asymptomatic controls)	42	40	0.926 (0.868-0.985)	1.6e-11	0.944 (0.890-0.998)	1.8e-15	0.986 (0.978-0.991)
Cross-sectional TB: HIV- (Definite TB vs asymptomatic controls)	50	60	0.938 (0.88-0.996)	1.6e-15	0.943 (0.887-0.999)	7.6e-16	0.992 (0.989-0.995)
ScreenTB and AE-TBC: Symptomatic adults (Definite TB vs ORD)	67	188	0.848 (0.791-0.905)	1.4e-17	0.840 (0.783-0.898)	7.0e-17	0.987 (0.983- 0.99)
ScreenTB and AE-TBC: Symptomatic adults (Definite TB vs ORD with negative Xray )	67	173	0.852 (0.796-0.909)	1.3e-17	0.844 (0.787-0.901)	7.1e-17	0.987 (0.983-0.990)
RePORT-Brazil (Definite TB vs combined QFT+ and QFT-)	50	99	0.907 (0.849-0.965)	2.9e-16	0.905 (0.848-0.961)	4.1e-16	0.993 (0.990-0.995)
Brazil (Definite TB vs QFT+)	50	22	0.884 (0.808-0.959)	1.3e-07	0.879 (0.796-0.963)	1.8e-07	0.982 (0.971-0.989)
Brazil (Definite TB vs QFT-)	50	77	0.914 (0.857-0.970)	2.0e-15	0.912 (0.857-0.967)	2.6e-15	0.992 (0.988-0.994)
Peru (Definite TB vs combined QFT+ and QFT-)	48	94	0.906 (0.856-0.956)	1.4e-15	0.928 (0.885-0.971)	4.4e-17	0.965 (0.952-0.975)
Peru (Definite TB vs QFT+)	48	47	0.897 (0.836-0.958)	1.5e-13	0.926 (0.875-0.977)	6.2e-16	0.978 (0.967-0.985)
Peru (Definite TB vs QFT-)	48	47	0.915 (0.862-0.969)	5.4e-15	0.930 (0.880-0.979)	2.9e-16	0.980 (0.969-0.986)
Note: Only samples with 6/6 qRT-PCR assays passing were included in comparison.

## Sheet: Supplementary Table 3
Supplementary Table 3. Diagnostic performance of RISK6geo on publicly available microarray datasets
GEO Accession	Reference	Infection status		AUC (CI)	p-value
		LTBI	TB
GSE37250	Kaforou et al (2013)	83	97	0.958 (0.932-0.985)	1.7e-26
GSE40553	Bloom et al (2012)	38	35	0.901 (0.832-0.969)	6.2e-11
GSE39940	Anderson et al (2014)	54	70	0.886 (0.83-0.943)	9.5e-14
GSE39939	Anderson et al (2014)	14	25	0.971 CI(0.927-1.00)	9.2e-09

## Sheet: Supplementary Table 4
Supplementary Table 4. Diagnostic criteria for participants of the ScreenTB and AE-TBC cohorts
Classification	Definition
Definite TB	1 Sputum culture positive for MTB
	OR
	Gene Xpert MTB/Rif positive for MTB and no previous TB treatment in the past year
	OR
	1 Positive smear plus CXR suggestive of PTB
Probable TB	1 positive smear and symptoms responding to TB treatment
	OR
	CXR compatible with PTB and symptoms responding to TB treatment
	OR
	Treatment started on clinical suspicion after failed antibiotic trial and shows good response to TB treatment
Questionable TB	Positive smear(s), but no other supporting evidence
	OR
	CXR compatible with PTB, but no other supporting evidence
	OR
	Treatment initiated by healthcare providers on clinical suspicion only. No other supporting evidence
	OR
	No sputum Xpert or MTB culture successfully performed
Other Respiratory Diseases (ORD)	Negative cultures/Xpert, negative smears, negative CXR not compatible with PTB, and TB treatment never initiated by healthcare providers
	OR
	CXR compatible with PTB, but negative sputum culture/Xpert, negative smears, and resolution of symptoms without TB treatment or alternative diagnosis confirmed

## Sheet: Supplementary Table 5
Supplementary Table 5. RISK6 signature scores in the Adolescent Cohort Study discovery cohort
PID	Time.to.TB	TB_STATUS	RISK6_SCORE
010524_D000	642	progressor	0.565437711111111
010673_D000	435	progressor	0.348073525555556
010757_D000	472	progressor	0.650603233333333
010782_D000	843	progressor	0.8110747
010934_D000		control	0.528440333333333
010935_D000		control	0.305477517777778
010940_D000		control	0.406910333333333
010945_D000		control	0.689487055555555
010945_D720		control	0.216198182222222
010978_D000		control	0.7138338
010978_D720		control	0.501212655555556
010993_D000	199	progressor	0.310981155555556
020185_D000	268	progressor	0.528486966666667
030442_D000	700	progressor	0.667002455555556
030448_D000	625	progressor	0.486643788888889
030697_D000		control	0.889577422222222
030711_D000		control	0.725365177777778
030714_D000		control	0.749702133333333
040152_D000	583	progressor	0.474190377777778
040152_D180	409	progressor	0.479678777777778
040152_D360	217	progressor	0.535295133333333
040152_D540	38	progressor	0.285780754444444
040238_D000	449	progressor	0.388531522222222
040333_D000		control	0.519085744444444
040333_D180		control	0.349981756666667
040333_D360		control	0.485486122222222
040333_D540		control	0.962455988888889
040333_D720		control	0.652711077777778
040511_D000	287	progressor	0.6422681
040695_D180	429	progressor	0.649841477777778
040695_D360	266	progressor	0.965839333333333
040695_D540	70	progressor	0.842120611111111
040699_D000		control	0.541271733333333
040718_D000	434	progressor	0.316908077777778
040718_D180	243	progressor	0.351938266666667
040718_D360	79	progressor	0.151320031111111
040741_D000		control	0.661142388888889
040741_D720		control	0.930562166666667
040778_D000		control	0.343527877777778
040778_D720		control	0.453645155555556
040779_D000	198	progressor	0.908478111111111
040811_D000		control	0.858506877777778
040811_D180		control	0.5322445
040811_D360		control	0.910447644444444
040843_D000		control	0.775416933333334
040843_D360		control	0.409800133333333
040843_D540		control	0.510915855555556
040859_D000	308	progressor	0.651958744444444
040886_D000		control	0.8015555
040886_D180		control	0.797600222222222
040886_D360		control	0.525554111111111
040886_D540		control	0.525886255555556
040910_D360	433	progressor	0.5713721
040910_D540	251	progressor	0.524534611111111
040979_D000		control	0.841922977777778
040979_D180		control	0.737758044444444
040979_D360		control	0.654060377777778
040979_D540		control	0.735930744444444
041003_D000		control	0.760853811111111
041003_D180		control	0.689482366666667
041003_D360		control	0.778892077777778
041003_D540		control	0.748013744444445
041020_D000		control	0.960427033333333
041020_D180		control	0.536773077777778
041020_D360		control	0.308446188888889
041020_D540		control	0.875942066666667
041033_D000		control	0.309149936666667
041033_D180		control	0.451267511111111
041033_D360		control	0.633211022222222
041033_D720		control	0.291545611111111
041037_D000		control	0.791539555555556
041037_D720		control	0.693457511111111
041056_D180	205	progressor	0.323068411111111
041056_D360	37	progressor	0.723534888888889
041058_D000		control	0.580776355555555
041058_D180		control	0.980289177777778
041058_D360		control	0.661638733333333
041058_D540		control	0.274670337777778
041067_D000		control	0.556902655555556
041067_D180		control	0.228206601111111
041067_D360		control	0.501287288888889
041067_D540		control	0.316987788888889
041104_D000		control	0.231338977777778
041104_D180		control	0.187135133333333
041104_D360		control	0.0947055533333333
041104_D540		control	0.199948195555556
041119_D000		control	0.2708864
041119_D180		control	0.104190228888889
041119_D360		control	0.277411906666667
041119_D540		control	0.0815387543333333
041120_D000		control	0.895648833333333
041120_D180		control	0.14832072
041120_D360		control	0.545015722222222
041120_D540		control	0.120513048888889
041125_D000		control	0.133307716666667
041125_D180		control	0.431143954444444
041125_D360		control	0.082903253
041125_D540		control	0.187313278888889
041140_D180		control	0.322265411111111
041140_D360		control	0.0868672977777778
041140_D540		control	0.211232311111111
060127_D000	184	progressor	0.653998066666667
060127_D180	1	progressor	0.205142413444444
060129_D000		control	0.132510783333333
060129_D180		control	0.843859788888889
060129_D360		control	0.421495288888889
060129_D540		control	0.181371631111111
060231_D000		control	0.164922397777778
060231_D180		control	0.184927565555556
060231_D360		control	0.318676044444444
060231_D540		control	0.5268109
070056_D000		control	0.129000587888889
070056_D180		control	0.191834176666667
070056_D360		control	0.165856532222222
070056_D540		control	0.156095846666667
070060_D000	557	progressor	0.141534148888889
070060_D180	378	progressor	0.151653307777778
070060_D360	193	progressor	0.503824355555556
070060_D540	13	progressor	0.226595597777778
070074_D000		control	0.206215644444444
070074_D180		control	0.741740033333333
070074_D360		control	0.369527144444444
070074_D540		control	0.488498411111111
070080_D000		control	0.126603683333333
070080_D720		control	0.2809477
070119_D000		control	0.277964533333333
070119_D720		control	0.108146419
070135_D000	91	progressor	0.08293844
070140_D000		control	0.218371187777778
070140_D180		control	0.6004957
070140_D360		control	0.865176588888889
070140_D540		control	0.290493113333333
070143_D000		control	0.437262066666667
070143_D180		control	0.454732955555556
070143_D360		control	0.563974133333333
070143_D540		control	0.373370844444444
070150_D000	256	progressor	0.431886533333333
070150_D180	70	progressor	0.349045321111111
070157_D000		control	0.277793334444444
070157_D180		control	0.354923023333333
070157_D360		control	0.25306501
070157_D540		control	0.699539944444445
070167_D000		control	0.505667755555556
070167_D720		control	0.15766718
070177_D000		control	0.353690941111111
070177_D180		control	0.554585811111111
070177_D360		control	0.442736206666667
070177_D540		control	0.376394803333333
070180_D000		control	0.300649901111111
070180_D180		control	0.218178823333333
070180_D360		control	0.192673296222222
070180_D540		control	0.118744628333333
070200_D000		control	0.590590544444444
070200_D180		control	0.678237822222222
070200_D360		control	0.2910112
070200_D540		control	0.204318565555556
070202_D000		control	0.563564144444444
070202_D180		control	0.3504073
070202_D360		control	0.328169277777778
070202_D540		control	0.786711722222222
070202_D720		control	0.240606533333333
070203_D000		control	0.474836933333333
070203_D720		control	0.0516071913333333
070208_D000		control	0.309857666666667
070208_D180		control	0.340418388888889
070208_D360		control	0.203340058888889
070208_D540		control	0.153016974444444
070214_D000		control	0.334731777777778
070214_D180		control	0.365401466666667
070214_D360		control	0.253139266666667
070214_D540		control	0.23854624
070218_D000		control	0.5369738
070218_D180		control	0.252466731111111
070218_D360		control	0.17421309
070218_D540		control	0.152580153333333
070229_D000		control	0.371082444444444
070229_D180		control	0.501291922222222
070229_D360		control	0.328129144444444
070229_D540		control	0.229972021222222
070236_D000		control	0.425070133333333
070236_D180		control	0.387990156666667
070236_D360		control	0.4272222
070236_D540		control	0.0895843555555556
070240_D000		control	0.542219533333333
070240_D720		control	0.0996623501111111
070257_D000	258	progressor	0.337781516666667
070257_D180	79	progressor	0.570574755555556
070259_D000	554	progressor	0.364575661111111
070259_D180	375	progressor	0.357909688888889
070259_D360	204	progressor	0.0302678395555556
070259_D540	8	progressor	0.478247688888889
070262_D000	739	progressor	0.0719636468888889
070262_D180	560	progressor	0.501194288888889
070262_D360	389	progressor	0.420810474444444
070262_D540	200	progressor	0.030716157
070262_D720	14	progressor	0.227499292222222
070276_D000		control	0.357554811111111
070276_D180		control	0.4126833
070276_D360		control	0.147177397777778
070276_D540		control	0.298139414444444
070276_D720		control	0.267334886666667
070282_D000		control	0.461595522222222
070282_D180		control	0.683514355555556
070282_D360		control	0.442273877777778
070282_D540		control	0.474713022222222
070290_D000		control	0.689862444444444
070290_D180		control	0.372358977777778
070290_D360		control	0.327171144444444
070290_D540		control	0.5588309
070293_D000		control	0.545060856666667
070293_D180		control	0.369006688888889
070293_D360		control	0.838204222222222
070293_D540		control	0.316185295555556
070308_D000		control	0.312905602222222
070308_D180		control	0.333350511111111
070308_D360		control	0.473071255555556
070308_D540		control	0.7529386
070313_D000		control	0.202031315555556
070313_D180		control	0.271436317777778
070313_D360		control	0.32446235
070313_D540		control	0.3396408
070313_D720		control	0.344877788888889
070355_D000		control	0.357269247777778
070355_D180		control	0.541186333333333
070355_D360		control	0.839989966666667
070355_D540		control	0.732097433333333
070360_D000		control	0.371466022222222
070360_D180		control	0.384848766666667
070360_D360		control	0.307930254444444
070360_D540		control	0.681232333333333
070361_D000		control	0.342255612222222
070361_D180		control	0.459025977777778
070361_D360		control	0.395461833333333
070361_D540		control	0.712385911111111
070369_D000		control	0.508734666666667
070369_D180		control	0.0882517055555555
070369_D360		control	0.201420866666667
070369_D540		control	0.502579411111111
070386_D000	894	progressor	0.718146144444444
070386_D360	544	progressor	0.261819092222222
070386_D540	351	progressor	0.157690084444444
070388_D000		control	0.493228155555556
070388_D720		control	0.6894857
070390_D180	456	progressor	0.263973582222222
070390_D360	284	progressor	0.197125407777778
070390_D540	99	progressor	0.412595211111111
070391_D000		control	0.0994924955555556
070391_D180		control	0.204011806666667
070391_D360		control	0.373871944444444
070391_D540		control	0.559183833333333
070392_D000		control	0.793725966666667
070392_D180		control	0.526717833333333
070392_D360		control	0.0803530934444444
070392_D540		control	0.262923944444444
070407_D000		control	0.0925622955555556
070407_D720		control	0.510576455555556
070414_D180	196	progressor	0.0840694312222222
070414_D360	31	progressor	0.523289855555556
070424_D000		control	0.6010472
070424_D180		control	0.0707223515555555
070424_D360		control	0.249559213333333
070424_D540		control	0.358427166666667
070425_D000	284	progressor	0.0851680778888889
070425_D180	106	progressor	0.321868666666667
070438_D000		control	0.21342211
070438_D180		control	0.545463366666667
070438_D360		control	0.434200533333333
070438_D540		control	0.132472374444444
070440_D000		control	0.461382233333333
070440_D180		control	0.0308187748888889
070440_D540		control	0.855724166666667
070561_D180	39	progressor	0.3204806
070630_D180	539	progressor	0.362993155555556
070630_D360	373	progressor	0.324919561111111
070630_D540	188	progressor	0.111037034444444
070663_D180	411	progressor	0.514183033333333
070663_D360	227	progressor	0.212876222222222
070663_D540	62	progressor	0.116114103333333
070692_D180	273	progressor	0.142676631111111
070692_D360	103	progressor	0.330836587777778
071003_D180	445	progressor	0.340989277777778
071003_D360	275	progressor	0.731543
071003_D540	78	progressor	0.0304153844444444
071104_D180	197	progressor	0.146707871111111
071112_D000		control	0.192760902222222
071112_D180		control	0.383487822222222
071112_D360		control	0.169506436666667
071112_D540		control	0.363063788888889
071115_D000		control	0.528095155555556
071115_D180		control	0.306291637777778
071115_D360		control	0.289242673333333
071115_D540		control	0.5349199
071132_D000		control	0.458773388888889
071132_D180		control	0.271414455555556
071132_D360		control	0.322569377777778
071132_D540		control	0.306756447777778
071135_D000		control	0.0309893353333333
071135_D180		control	0.117595943333333
071135_D360		control	0.207251026666667
071135_D540		control	0.0784777544444445
071147_D000		control	0.210476036666667
071147_D180		control	0.0348648611111111
071147_D360		control	0.355699347777778
071147_D540		control	0.150134515555556
071153_D000	739	progressor	0.128639998111111
071153_D180	574	progressor	0.327310755555555
071153_D360	388	progressor	0.170213203333333
071153_D540	203	progressor	0.09575517
071158_D000		control	0.0883455274444444
071158_D180		control	0.255397222222222
071158_D360		control	0.103319424444444
071158_D540		control	0.0178222862222222
090226_D000		control	0.21462504
090248_D000		control	0.255259622222222
090248_D720		control	0.200351937777778
090272_D000		control	0.550984766666667
090272_D720		control	0.650788711111111
090278_D000	563	progressor	0.354927311111111
090296_D000		control	0.18909457
090296_D720		control	0.272799588888889
090345_D000		control	0.277949753333333
090345_D720		control	0.102435623333333
090350_D000		control	0.495257777777778
090377_D000		control	0.0921422466666667
090397_D000		control	0.169271315555556
090398_D000		control	0.3689701
090402_D000		control	0.301718846666667
090402_D720		control	0.364537288888889
090406_D000		control	0.322851466666667
090428_D000		control	0.2689724
090460_D000		control	0.101812386666667
090462_D000		control	0.310997882222222
090467_D000		control	0.236907288888889
090474_D000		control	0.180921858888889
090474_D720		control	0.05504387
090489_D000		control	0.559811555555556
090507_D000	457	progressor	0.198990271111111
090520_D000		control	0.5192676
090529_D000		control	0.4696411
090529_D720		control	0.6613052
090532_D000		control	0.14945524
090569_D000	698	progressor	0.184294496666667
090578_D000		control	0.408390311111111
090581_D000		control	0.909736211111111
090581_D720		control	0.286127846666667
090587_D000		control	0.314541044444445
090590_D000		control	0.385525311111111
090590_D720		control	0.391088844444444
090624_D000	733	progressor	0.285938666666667
090625_D000		control	0.0715901865555556
090628_D000		control	0.805379
090636_D000		control	0.591079022222222
090636_D720		control	0.3340659
090644_D000	266	progressor	0.0642222133333333
090647_D000		control	0.6299963
090647_D720		control	0.185736791111111
090652_D000		control	0.00561633455555556
090652_D720		control	0.106058811111111
090712_D000		control	0.259593088888889
090721_D000		control	0.360908655555556
090745_D000		control	0.5925195
090789_D000	280	progressor	0.181685844444444
090796_D000		control	0.707207766666667
090818_D000		control	0.222096756666667

## Sheet: Supplementary Table 6
Supplementary Table 6. RISK6 signature scores in GC6-7 participants
PID	time.from.exposure	time.to.TB.months	SITE	AGE	SEX	TB_STATUS	RISK6_SCORE
W23HHC78	M6	NA	AHRI	23	F	Control	0.264059885555556
W23HHC61	BL	NA	AHRI	35	F	Control	0.466861175555556
W23HHC58	BL	NA	AHRI	18	M	Control	0.136578658888889
W23HHC29	M6	NA	AHRI	18	M	Control	0.687272244444444
W23HHC29	M18	NA	AHRI	18	M	Control	0.304917
W23HHC21	M6	NA	AHRI	24	M	Control	0.436907577777778
W23HHC15	M6	NA	AHRI	18	M	Control	0.419471767777778
W23HHC132	BL	5	AHRI	18	M	progressor	0.313148172222222
W23HHC113	M18	NA	AHRI	21	M	Control	0.148739674444444
W23HHC08	M6	18	AHRI	20	M	progressor	0.0654715026666667
W23HHC04	BL	NA	AHRI	40	F	Control	0.838727511111111
W23HHC03	BL	NA	AHRI	18	F	Control	0.601222277777778
TEKHHC89	BL	NA	AHRI	18	M	Control	0.0903269801111111
TEKHHC81	BL	NA	AHRI	25	F	Control	0.177319633333333
TEKHHC74	BL	NA	AHRI	35	F	Control	0.431845811111111
TEKHHC105	BL	NA	AHRI	44	F	Control	0.434780011111111
TEKHHC10	BL	NA	AHRI	22	M	Control	0.492390922222222
TEKHHC10	M6	NA	AHRI	22	M	Control	0.470139044444444
TEKHHC08	M6	NA	AHRI	19	M	Control	0.540311655555556
TEKHHC04	BL	NA	AHRI	19	M	Control	0.419630333333333
MOHHC21	BL	NA	AHRI	22	F	Control	0.588825744444444
MOHHC21	M6	NA	AHRI	22	F	Control	0.747083455555555
MOHHC04	BL	8	AHRI	30	F	progressor	0.0597652888888889
MESHHC04	M6	NA	AHRI	43	F	Control	0.672363022222222
LDHHC18	BL	NA	AHRI	19	F	Control	0.179224612666667
LDHHC10	M18	NA	AHRI	26	M	Control	0.0913806944444445
LDHHC09	BL	NA	AHRI	50	F	Control	0.295637345555556
KHHC87	BL	NA	AHRI	40	F	Control	0.390518817888889
KHHC87	M18	NA	AHRI	40	F	Control	0.2545806
KHHC78	BL	4	AHRI	26	F	progressor	0.862226711111111
KHHC68	BL	15	AHRI	35	F	progressor	0.819737955555556
KHHC68	M6	15	AHRI	35	F	progressor	0.275486055555556
KHHC47	M6	NA	AHRI	42	F	Control	0.6040446
KHHC41	BL	NA	AHRI	37	F	Control	0.289380631777778
KHHC36	BL	NA	AHRI	45	F	Control	0.354150505555556
KHHC32	M6	NA	AHRI	19	F	Control	0.229329262444444
KHHC26	BL	7	AHRI	25	M	progressor	0.923216144444444
KHHC26	M6	7	AHRI	25	M	progressor	0.221794606666667
KHHC17	M18	NA	AHRI	22	M	Control	0.11215652
KHHC151	M6	14	AHRI	21	F	progressor	0.8125679
KHHC151	BL	14	AHRI	21	F	progressor	0.100063074444444
KHHC121	BL	4	AHRI	18	F	progressor	0.706148644444444
KHHC10	BL	NA	AHRI	23	M	Control	0.191955877777778
KHHC05	BL	NA	AHRI	30	F	Control	0.363627144444444
KHHC04	BL	NA	AHRI	30	M	Control	0.306719866666667
KFHHC21	BL	7	AHRI	35	F	progressor	0.855347177777778
KFHHC15	BL	NA	AHRI	30	M	Control	0.113861943555556
KAZHHC50	BL	NA	AHRI	30	F	Control	0.3830169
KAZHHC23	M18	NA	AHRI	18	F	Control	0.230651198888889
DZHHC84	BL	NA	AHRI	18	F	Control	0.199484807888889
DZHHC78	M18	21	AHRI	19	M	progressor	0.898080822222222
DZHHC78	BL	21	AHRI	19	M	progressor	0.844053644444445
DZHHC70	BL	NA	AHRI	42	F	Control	0.295272808888889
DZHHC70	M6	NA	AHRI	42	F	Control	0.155293024444444
DZHHC69	BL	NA	AHRI	35	F	Control	0.4493196
DZHHC69	M6	NA	AHRI	35	F	Control	0.312534467777778
DZHHC68	M18	NA	AHRI	20	M	Control	0.164109688888889
DZHHC26	BL	NA	AHRI	32	F	Control	0.0550242444444444
DZHHC26	M6	NA	AHRI	32	F	Control	0.174101557777778
DZHHC10	M6	NA	AHRI	19	M	Control	0.220463812222222
DZHHC06	BL	NA	AHRI	24	F	Control	0.581880833333333
DZHHC06	M6	NA	AHRI	24	F	Control	0.545319277777778
ARHHC63	M6	15	AHRI	20	F	progressor	0.580690288888889
ARHHC63	BL	15	AHRI	20	F	progressor	0.284219094444444
ARHHC46	BL	NA	AHRI	18	M	Control	0.129436636222222
ARHHC45	M6	NA	AHRI	30	F	Control	0.623526177777778
ARHHC45	BL	NA	AHRI	30	F	Control	0.151835201111111
ARHHC35	M18	NA	AHRI	22	M	Control	0.0869696506666667
ARHHC35	M18	NA	AHRI	22	M	Control	0.702737711111111
ARHHC16	BL	NA	AHRI	60	M	Control	0.310923794444444
91451-1-4	BL	NA	MAK	28	F	Control	0.578536355555555
91420-1-3	BL	NA	MAK	34	F	Control	0.406552211111111
10/G407	BL	7	MRC	22	F	progressor	0.803788477777778
10/G369	BL	11	MRC	22	M	progressor	0.159526180111111
10/G369	M6	11	MRC	22	M	progressor	0.435057322222222
10/G289	BL	6	MRC	16	F	progressor	0.320154666666667
10/G279	BL	19	MRC	21	F	progressor	0.0428781245555556
10/G279	M18	19	MRC	21	F	progressor	0.214087248888889
10/G261	BL	3	MRC	38	F	progressor	0.302551634444444
10/G215	BL	7	MRC	20	F	progressor	0.627484744444444
10/G215	M6	7	MRC	20	F	progressor	0.630308111111111
10/G178	BL	11	MRC	26	F	progressor	0.257548766666667
10/G139	BL	21	MRC	17	M	progressor	0.571726844444445
10/G139	M18	21	MRC	17	M	progressor	0.960274322222222
09/G524	BL	19	MRC	26	F	progressor	0.350630843333333
09/G497	BL	3	MRC	22	M	progressor	0.392216912222222
09/G482	BL	NA	MRC	23	F	Control	0.739817744444444
09/G482	M18	NA	MRC	23	F	Control	0.207614791111111
09/G477	BL	NA	MRC	18	F	Control	0.589480733333333
09/G477	M6	NA	MRC	18	F	Control	0.527378755555556
09/G476	BL	NA	MRC	30	F	Control	0.553006055555556
09/G476	M6	NA	MRC	30	F	Control	0.280449808888889
09/G455	BL	NA	MRC	45	F	Control	0.563901177777778
09/G455	M6	NA	MRC	45	F	Control	0.201105845555556
09/G450	BL	NA	MRC	16	F	Control	0.293670554
09/G449	BL	NA	MRC	16	F	Control	0.274949985555556
09/G445	BL	NA	MRC	16	M	Control	0.048854533
09/G445	M18	NA	MRC	16	M	Control	0.0926458133333333
09/G442	BL	NA	MRC	16	M	Control	0.112546367777778
09/G435	BL	NA	MRC	18	M	Control	0.0346584304444445
09/G431	BL	NA	MRC	16	M	Control	0.254794473333333
09/G403	M6	NA	MRC	17	F	Control	0.518716766666667
09/G401	BL	NA	MRC	18	F	Control	0.3161792
09/G401	M6	NA	MRC	18	F	Control	0.346081262222222
09/G397	BL	NA	MRC	35	F	Control	0.307662521111111
09/G397	M6	NA	MRC	35	F	Control	0.360176177777778
09/G391	BL	NA	MRC	23	F	Control	0.191241445555556
09/G391	M6	NA	MRC	23	F	Control	0.585096611111111
09/G391	M18	NA	MRC	23	F	Control	0.236353332222222
09/G390	BL	NA	MRC	21	F	Control	0.174683068888889
09/G389	BL	NA	MRC	30	F	Control	0.216668305555556
09/G388	BL	NA	MRC	29	F	Control	0.137270783333333
09/G384	BL	NA	MRC	40	F	Control	0.348230333333333
09/G377	BL	NA	MRC	23	F	Control	0.472761222222222
09/G371	BL	NA	MRC	56	M	Control	0.332612718888889
09/G371	M6	NA	MRC	56	M	Control	0.377382402222222
09/G367	BL	10	MRC	56	M	progressor	0.551194986666667
09/G367	M6	10	MRC	56	M	progressor	0.582862918888889
09/G280	M6	12	MRC	32	F	progressor	0.797106311111111
09/G258	BL	NA	MRC	29	F	Control	0.340144566666667
09/G258	M6	NA	MRC	29	F	Control	0.462121455555556
09/G258	M18	NA	MRC	29	F	Control	0.812660866666667
09/G252	BL	NA	MRC	28	M	Control	0.356734722222222
09/G252	M6	NA	MRC	28	M	Control	0.373191252222222
09/G252	M18	NA	MRC	28	M	Control	0.252866162222222
09/G247	BL	NA	MRC	25	M	Control	0.0556059055555556
09/G228	BL	NA	MRC	18	M	Control	0.339350533333333
09/G224	BL	NA	MRC	35	M	Control	0.154842943333333
09/G223	BL	NA	MRC	52	M	Control	0.258886046666667
09/G223	M6	NA	MRC	52	M	Control	0.309123493
09/G212	BL	NA	MRC	21	M	Control	0.314723881111111
09/G204	BL	NA	MRC	49	M	Control	0.197616903333333
09/G204	M6	NA	MRC	49	M	Control	0.0765341588888889
09/G202	BL	NA	MRC	18	F	Control	0.362805046666667
09/G202	M6	NA	MRC	18	F	Control	0.193778758888889
09/G196	BL	NA	MRC	19	M	Control	0.303005796666667
09/G188	BL	NA	MRC	18	F	Control	0.634115966666667
09/G188	M6	NA	MRC	18	F	Control	0.294709907777778
09/G187	BL	NA	MRC	21	M	Control	0.127589976666667
09/G187	M6	NA	MRC	21	M	Control	0.843990811111111
09/G179	BL	NA	MRC	57	M	Control	0.133107381111111
09/G179	M6	NA	MRC	57	M	Control	0.380600844444444
09/G169	BL	NA	MRC	18	M	Control	0.120729514444444
09/G169	M6	NA	MRC	18	M	Control	0.126561428666667
09/G162	BL	NA	MRC	30	M	Control	0.282157105555556
09/G162	M6	NA	MRC	30	M	Control	0.0607040494444444
09/G143	M6	NA	MRC	25	F	Control	0.288715266666667
09/G135	BL	NA	MRC	26	F	Control	0.288842912222222
09/G133	BL	NA	MRC	34	F	Control	0.165618322222222
09/G131	M18	NA	MRC	16	M	Control	0.2710996
09/G120	BL	NA	MRC	29	F	Control	0.673193688888889
09/G113	BL	NA	MRC	39	F	Control	0.774392555555556
09/G112	BL	NA	MRC	39	F	Control	0.235310457888889
09/G110	M6	NA	MRC	24	M	Control	0.0918053278888889
09/G110	M18	NA	MRC	24	M	Control	0.0901047255555556
09/G106	BL	NA	MRC	18	M	Control	0.484945955555556
09/G106	M6	NA	MRC	18	M	Control	0.477264566666667
08/G893	BL	NA	MRC	29	F	Control	0.32570605
08/G893	M18	NA	MRC	29	F	Control	0.637760733333333
08/G876	BL	7	MRC	20	F	progressor	0.773224333333333
08/G828	BL	NA	MRC	18	M	Control	0.595495444444444
08/G828	M6	NA	MRC	18	M	Control	0.0914193977777778
08/G828	M18	NA	MRC	18	M	Control	0.470869894444444
08/G826	BL	NA	MRC	24	F	Control	0.548256611111111
08/G814	BL	4	MRC	20	F	progressor	0.612977233333333
08/G810	M6	NA	MRC	21	F	Control	0.295382922222222
08/G802	BL	NA	MRC	24	M	Control	0.344698757777778
08/G802	M18	NA	MRC	24	M	Control	0.0317663344444444
08/G800	BL	12	MRC	20	M	progressor	0.457269766666667
08/G797	BL	NA	MRC	28	F	Control	0.158733564777778
08/G797	M6	NA	MRC	28	F	Control	0.283508221111111
08/G797	M18	NA	MRC	28	F	Control	0.162577013444444
08/G788	BL	NA	MRC	18	M	Control	0.183202145444444
08/G782	BL	NA	MRC	18	M	Control	0.290987976666667
08/G762	BL	21	MRC	23	M	progressor	0.082689384
08/G762	M6	21	MRC	23	M	progressor	0.541534477777778
08/G762	M18	21	MRC	23	M	progressor	0.524608244444444
08/G726	M6	NA	MRC	48	F	Control	0.288010782222222
08/G715	M6	NA	MRC	20	F	Control	0.139429776666667
08/G714	M6	NA	MRC	44	F	Control	0.749790044444444
08/G703	BL	NA	MRC	60	F	Control	0.492330492222222
08/G703	M6	NA	MRC	60	F	Control	0.469115402222222
08/G701	M6	NA	MRC	28	F	Control	0.228186831111111
08/G695	M6	NA	MRC	55	F	Control	0.567483182222222
08/G654	BL	NA	MRC	26	F	Control	0.502070333333333
08/G652	BL	NA	MRC	51	M	Control	0.310809998888889
08/G652	M6	NA	MRC	51	M	Control	0.0626853995555556
08/G643	M6	NA	MRC	22	F	Control	0.297096994444444
08/G613	M6	NA	MRC	15	M	Control	0.246635428888889
08/G613	M18	NA	MRC	15	M	Control	0.315664736666667
08/G606	M6	22	MRC	21	F	progressor	0.6146768
08/G596	M6	NA	MRC	20	F	Control	0.502605426666667
08/G593	M6	NA	MRC	22	M	Control	0.176729156666667
08/G587	M6	NA	MRC	55	M	Control	0.650798555555556
08/G568	M6	NA	MRC	24	M	Control	0.381319932222222
08/G541	M6	NA	MRC	18	F	Control	0.0333034181111111
08/G506	M6	NA	MRC	19	M	Control	0.137527841222222
08/G506	M18	NA	MRC	19	M	Control	0.167820615555556
08/G496	M6	NA	MRC	24	M	Control	0.151121025555556
08/G496	M18	NA	MRC	24	M	Control	0.142593002222222
08/G494	M6	9	MRC	30	F	progressor	0.770666233333333
08/G493	M6	8	MRC	37	F	progressor	0.668749922222222
08/G434	BL	NA	MRC	21	M	Control	0.395788656666667
08/G434	M6	NA	MRC	21	M	Control	0.425098122222222
08/G433	BL	24	MRC	26	F	progressor	0.885891033333333
08/G433	M6	24	MRC	26	F	progressor	0.777264022222222
08/G433	M18	24	MRC	26	F	progressor	0.787152211111111
08/G424	M6	NA	MRC	26	F	Control	0.35608889
08/G423	M6	10	MRC	21	F	progressor	0.111846277222222
08/G415	M6	NA	MRC	32	F	Control	0.717775533333333
08/G407	M6	NA	MRC	57	M	Control	0.253584854444444
08/G400	M6	NA	MRC	15	M	Control	0.192010565555556
08/G400	M18	NA	MRC	15	M	Control	0.392981298888889
08/G372	M6	NA	MRC	36	F	Control	0.191217485555556
08/G367	BL	10	MRC	56	M	progressor	0.676504022222222
08/G367	M6	10	MRC	56	M	progressor	0.448099566666667
08/G343	M6	NA	MRC	47	F	Control	0.144950609111111
08/G333	M6	NA	MRC	51	F	Control	0.273458254444444
08/G324	BL	NA	MRC	35	F	Control	0.501372677777778
08/G324	M6	NA	MRC	35	F	Control	0.376911265555556
08/G324	M18	NA	MRC	35	F	Control	0.369686247777778
08/G260	BL	14	MRC	37	F	progressor	0.148475011222222
08/G260	M6	14	MRC	37	F	progressor	0.630784233333333
08/G249	M6	24	MRC	22	M	progressor	0.0729005344444444
08/G249	M18	24	MRC	22	M	progressor	0.458839766666667
08/G245	M6	21	MRC	16	M	progressor	0.0845585066666667
08/G245	M18	21	MRC	16	M	progressor	0.593840677777778
08/G198	BL	NA	MRC	18	F	Control	0.355094446666667
08/G198	M18	NA	MRC	18	F	Control	0.420469655555556
08/G196	M18	NA	MRC	17	M	Control	0.381385965555556
08/G160	BL	NA	MRC	18	F	Control	0.371188786666667
08/G154	BL	NA	MRC	18	F	Control	0.308836856666667
08/G143	BL	NA	MRC	21	M	Control	0.481900177777778
08/G143	M6	NA	MRC	21	M	Control	0.264163274444444
08/G141	BL	NA	MRC	19	M	Control	0.240358659444444
08/G136	BL	NA	MRC	22	F	Control	0.557258133333333
08/G131	BL	NA	MRC	22	F	Control	0.567190711111111
08/G109	M18	NA	MRC	22	F	Control	0.21545993
07/G419	BL	NA	MRC	52	M	Control	0.254561248888889
07/G370	BL	NA	MRC	17	M	Control	0.600557522222222
07/G370	M18	NA	MRC	17	M	Control	0.428977344444444
07/G368	BL	NA	MRC	15	M	Control	0.211185576666667
07/G368	M18	NA	MRC	15	M	Control	0.21833616
07/G354	BL	NA	MRC	37	M	Control	0.436541883333333
07/G351	M6	NA	MRC	17	M	Control	0.224049535555556
07/G351	M18	NA	MRC	17	M	Control	0.123509377
07/G328	M6	NA	MRC	25	F	Control	0.318972307777778
07/G300	BL	10	MRC	26	M	progressor	0.5138024
07/G277	BL	NA	MRC	20	F	Control	0.325631031111111
07/G274	BL	NA	MRC	17	M	Control	0.0939315155555555
07/G274	M18	NA	MRC	17	M	Control	0.163759734444444
07/G189	M6	NA	MRC	22	F	Control	0.211631436666667
92245	BL	6	MAK	32	F	progressor	0.241395394444444
6907	M18	17	SUN	22	M	progressor	0.4877359
6907	BL	17	SUN	22	M	progressor	0.226315676666667
6686	BL	NA	SUN	21	F	Control	0.219708450555556
6675	BL	23	SUN	19	F	progressor	0.4684485
6665	BL	17	SUN	14	F	progressor	0.346543261111111
6565	BL	NA	SUN	22	M	Control	0.151937032555556
6313	BL	17	SUN	38	M	progressor	0.543414211111111
6302	BL	NA	SUN	12	F	Control	0.571155011111111
6074	BL	NA	SUN	11	F	Control	0.189004231111111
5918	BL	NA	SUN	13	F	Control	0.451079877777778
5677	BL	NA	SUN	14	F	Control	0.440135755555556
5674	BL	NA	SUN	12	F	Control	0.314090906666667
5674	M18	NA	SUN	12	F	Control	0.767079277777778
5662	BL	23	SUN	17	F	progressor	0.461145077777778
5662	M18	23	SUN	17	F	progressor	0.861690544444444
5661	BL	NA	SUN	22	M	Control	0.363393968888889
5572	BL	NA	SUN	21	F	Control	0.322447488888889
5554	BL	NA	SUN	19	M	Control	0.294097
5551	BL	NA	SUN	33	M	Control	0.480946422222222
5551	M18	NA	SUN	33	M	Control	0.414992388888889
5442	BL	NA	SUN	35	M	Control	0.393569455555556
5434	BL	NA	SUN	21	M	Control	0.175542496777778
5365	BL	NA	SUN	49	M	Control	0.190026292222222
5362	BL	NA	SUN	39	M	Control	0.440677744444445
5360	BL	NA	SUN	40	M	Control	0.4600805
5359	BL	NA	SUN	10	F	Control	0.388658508888889
5358	BL	NA	SUN	15	F	Control	0.544624022222222
5357	BL	NA	SUN	15	F	Control	0.463257266666667
5357	M18	NA	SUN	15	F	Control	0.190299172222222
5326	BL	NA	SUN	22	F	Control	0.319031894444444
5319	BL	NA	SUN	48	M	Control	0.456706588888889
3237	BL	NA	SUN	35	M	Control	0.2371483
3110	BL	NA	SUN	10	F	Control	0.404970211111111
3106	M18	NA	SUN	19	F	Control	0.554683466666667
3102	BL	5	SUN	14	F	progressor	0.699041166666667
3099	M18	23	SUN	22	F	progressor	0.905919433333333
3094	M18	NA	SUN	15	F	Control	0.419756433333333
3094	BL	NA	SUN	15	F	Control	0.481788722222222
3092	BL	NA	SUN	40	M	Control	0.295969454444444
3012	BL	NA	SUN	48	M	Control	0.358637911111111
3011	BL	6	SUN	27	M	progressor	0.769608311111111
3007	BL	NA	SUN	23	F	Control	0.242539655555556
3005	BL	NA	SUN	23	M	Control	0.302090766666667
3004	BL	NA	SUN	53	F	Control	0.531693655555556
2994	BL	NA	SUN	21	M	Control	0.213523978111111
2993	BL	NA	SUN	25	M	Control	0.182275981222222
2864	M18	23	SUN	16	F	progressor	0.603726588888889
2864	BL	23	SUN	16	F	progressor	0.897259266666667
2861	BL	NA	SUN	52	F	Control	0.400478622222222
2858	BL	NA	SUN	48	F	Control	0.574429411111111
2857	M18	NA	SUN	24	F	Control	0.337358315555556
2856	BL	NA	SUN	19	M	Control	0.469325732222222
2847	BL	5	SUN	30	F	progressor	0.459726977777778
2713	BL	NA	SUN	32	M	Control	0.569510577777778
2700	BL	NA	SUN	31	M	Control	0.509067477777778
2700	M18	NA	SUN	31	M	Control	0.493022477777778
2693	BL	17	SUN	24	F	progressor	0.272450721111111
2688	BL	NA	SUN	21	M	Control	0.18609845
2274	BL	NA	SUN	11	F	Control	0.352079645555556
2274	M18	NA	SUN	11	F	Control	0.381153911111111
2228	BL	NA	SUN	13	F	Control	0.592757733333333
2133	BL	NA	SUN	30	M	Control	0.493406044444444
2129	BL	4	SUN	25	M	progressor	0.606835177777778
2123	BL	5	SUN	53	M	progressor	0.582478322222222
2102	BL	NA	SUN	16	F	Control	0.304546433333333
2102	M18	NA	SUN	16	F	Control	0.331153533333333
2097	BL	NA	SUN	14	F	Control	0.334409466666667
2097	M18	NA	SUN	14	F	Control	0.457253
2092	BL	NA	SUN	59	M	Control	0.177365346666667
2082	BL	NA	SUN	30	F	Control	0.532702411111111
2077	BL	NA	SUN	16	F	Control	0.413658155555556
1778	BL	NA	SUN	24	F	Control	0.3788245
1769	M18	NA	SUN	15	F	Control	0.208257752222222
1769	BL	NA	SUN	15	F	Control	0.3833242
1756	BL	NA	SUN	19	M	Control	0.427383211111111
1755	BL	NA	SUN	31	F	Control	0.201712392222222
1750	BL	NA	SUN	55	F	Control	0.248510232222222
1594	BL	NA	SUN	23	F	Control	0.411904055555556
1590	BL	17	SUN	47	F	progressor	0.706765611111111
1588	M18	NA	SUN	22	F	Control	0.750556155555556
1587	BL	NA	SUN	22	M	Control	0.429469766666667
1556	BL	NA	SUN	27	F	Control	0.3638322
1552	M18	19	SUN	45	M	progressor	0.961635422222222
1552	BL	19	SUN	45	M	progressor	0.640446166666667
1463	BL	NA	SUN	49	M	Control	0.207591605555556
1460	BL	NA	SUN	31	F	Control	0.306061888888889
1457	BL	NA	SUN	17	F	Control	0.7882117
1448	BL	NA	SUN	18	F	Control	0.754270588888889
1445	BL	13	SUN	15	F	progressor	0.535561155555556
1371	BL	5	SUN	38	F	progressor	0.909539233333333
1243	BL	NA	SUN	37	F	Control	0.557938411111111
1241	M18	NA	SUN	24	M	Control	0.180939958888889
1239	BL	NA	SUN	19	F	Control	0.3249305
1233	BL	NA	SUN	48	F	Control	0.658272333333333
1222	BL	NA	SUN	51	M	Control	0.480394566666667
1148	M18	NA	SUN	37	F	Control	0.610330277777778
1148	BL	NA	SUN	37	F	Control	0.814032788888889
1130	BL	NA	SUN	29	M	Control	0.691077322222222
1126	BL	NA	SUN	32	M	Control	0.688328088888889
1114	BL	NA	SUN	15	F	Control	0.790306977777778
1075	BL	NA	SUN	19	F	Control	0.254390866666667
1074	BL	NA	SUN	30	M	Control	0.409919677777778
1072	BL	NA	SUN	20	M	Control	0.317328611111111
1066	BL	NA	SUN	57	M	Control	0.456680533333333
1064	BL	NA	SUN	51	F	Control	0.450856077777778
1056	BL	NA	SUN	24	F	Control	0.406209517777778
1051	M18	23	SUN	43	M	progressor	0.569137322222222
1023	M18	NA	SUN	24	M	Control	0.420606855555556
1021	BL	NA	SUN	23	M	Control	0.0950162188888889
1019	BL	NA	SUN	47	F	Control	0.181733187777778
1008	BL	NA	SUN	27	M	Control	0.346488229333333
1008	M18	NA	SUN	27	M	Control	0.268249284444444
1007	BL	NA	SUN	24	F	Control	0.440874955555556
945	BL	NA	SUN	24	F	Control	0.4720404
940	BL	NA	SUN	12	M	Control	0.558027888888889
938	BL	18	SUN	39	M	progressor	0.308214168888889
925	BL	NA	SUN	18	F	Control	0.192063624444444
919	BL	NA	SUN	26	M	Control	0.288265877777778
919	M18	NA	SUN	26	M	Control	0.720405344444444
918	BL	NA	SUN	52	F	Control	0.575654955555556
907	BL	NA	SUN	53	F	Control	0.772946022222222
890	BL	NA	SUN	37	F	Control	0.538065677777778
890	M18	NA	SUN	37	F	Control	0.573867466666667
886	BL	10	SUN	27	M	progressor	0.347077443333333
878	BL	5	SUN	24	F	progressor	0.8400403
769	BL	5	SUN	45	F	progressor	0.139901363888889
765	BL	NA	SUN	42	F	Control	0.319661867777778
758	BL	NA	SUN	26	M	Control	0.672044822222222
752	BL	NA	SUN	45	F	Control	0.785176688888889
741	BL	NA	SUN	21	F	Control	0.393418833333333
730	BL	NA	SUN	15	M	Control	0.109886825666667
729	BL	NA	SUN	30	M	Control	0.255784864444444
728	BL	NA	SUN	48	M	Control	0.459683266666667
724	BL	NA	SUN	14	F	Control	0.342240356666667
671	BL	NA	SUN	55	F	Control	0.199023933333333
659	BL	NA	SUN	31	M	Control	0.290756131111111
657	BL	NA	SUN	21	F	Control	0.374234611111111
656	BL	NA	SUN	36	M	Control	0.457706755555556
650	BL	5	SUN	19	F	progressor	0.833280411111111
649	BL	NA	SUN	52	F	Control	0.880300022222222
647	BL	NA	SUN	17	F	Control	0.582320922222222
636	BL	NA	SUN	32	M	Control	0.392445633333333
624	BL	NA	SUN	13	F	Control	0.234537947777778
621	BL	NA	SUN	37	F	Control	0.399381088888889
529	M18	NA	SUN	30	M	Control	0.44779878
529	BL	NA	SUN	30	M	Control	0.456311333333333
524	BL	NA	SUN	27	M	Control	0.322926433333333
513	BL	NA	SUN	49	F	Control	0.417890566666667
507	BL	5	SUN	24	F	progressor	0.405316088888889
503	BL	NA	SUN	15	F	Control	0.344414511111111
498	BL	NA	SUN	48	F	Control	0.239752766666667
497	BL	NA	SUN	26	M	Control	0.181347074666667
496	BL	NA	SUN	16	M	Control	0.344011533333333
495	BL	NA	SUN	15	M	Control	0.284739282222222
483	BL	NA	SUN	18	F	Control	0.554913722222222
481	BL	NA	SUN	46	M	Control	0.506681333333333
479	BL	5	SUN	57	F	progressor	0.197989554444444
468	BL	NA	SUN	37	F	Control	0.5256952
465	BL	NA	SUN	56	F	Control	0.156438613333333
463	BL	NA	SUN	14	F	Control	0.308462127777778
461	BL	NA	SUN	18	F	Control	0.305270754444444
460	BL	NA	SUN	24	F	Control	0.31275867
455	BL	NA	SUN	19	M	Control	0.262248711111111
450	BL	5	SUN	26	M	progressor	0.589055844444444
447	BL	NA	SUN	23	F	Control	0.337438722222222
405	BL	NA	SUN	53	M	Control	0.629373
393	BL	NA	SUN	25	M	Control	0.148926444888889
393	M18	NA	SUN	25	M	Control	0.2033383
380	BL	NA	SUN	27	M	Control	0.0614121566666667
376	BL	NA	SUN	46	M	Control	0.400559044444444
375	BL	5	SUN	24	M	progressor	0.0607602336666667
374	BL	NA	SUN	11	M	Control	0.388941155555556
359	BL	NA	SUN	8	F	Control	0.473890644444444
358	BL	NA	SUN	12	M	Control	0.33037396
357	BL	NA	SUN	42	F	Control	0.619861888888889
355	BL	NA	SUN	42	F	Control	0.284745921111111
353	BL	NA	SUN	19	F	Control	0.3290505
317	BL	6	SUN	31	M	progressor	0.7296671
315	M18	NA	SUN	56	F	Control	0.652513355555555
315	BL	NA	SUN	56	F	Control	0.558261111111111
301	BL	NA	SUN	13	F	Control	0.237935633333333
299	BL	19	SUN	35	M	progressor	0.380078877777778
299	M18	19	SUN	35	M	progressor	0.882333755555556
290	M18	NA	SUN	20	F	Control	0.777668088888889
290	BL	NA	SUN	20	F	Control	0.495011888888889
217	M18	NA	SUN	38	F	Control	0.479808333333333
217	BL	NA	SUN	38	F	Control	0.538459288888889
204	BL	23	SUN	47	F	progressor	0.449618011111111
204	M18	23	SUN	47	F	progressor	0.40092184
198	BL	NA	SUN	15	F	Control	0.919206511111111
196	BL	6	SUN	45	F	progressor	0.471486822222222
184	BL	14	SUN	17	F	progressor	0.333921066666667
165	BL	4	SUN	17	F	progressor	0.651860433333333
161	BL	NA	SUN	17	F	Control	0.305267388888889
149	BL	5	SUN	15	M	progressor	0.838765988888889
149	M18	5	SUN	15	M	progressor	0.396759366666667
145	BL	NA	SUN	20	F	Control	0.753066922222222
140	BL	NA	SUN	17	M	Control	0.355964678888889
134	BL	NA	SUN	47	F	Control	0.259650856666667
134	M18	NA	SUN	47	F	Control	0.528376955555556
124	BL	NA	SUN	18	F	Control	0.362154601111111
122	BL	NA	SUN	19	M	Control	0.4350722
108	BL	NA	SUN	22	M	Control	0.967866311111111
100	BL	NA	SUN	13	F	Control	0.21711009
99	BL	NA	SUN	14	M	Control	0.264329084444444
96	BL	NA	SUN	12	M	Control	0.376094877777778
93	BL	17	SUN	52	F	progressor	0.843750677777778
92	BL	NA	SUN	27	M	Control	0.487231333333333
89	BL	NA	SUN	23	F	Control	0.405065742222222
87	BL	5	SUN	25	F	progressor	0.416410066666667
76	BL	NA	SUN	25	M	Control	0.6014499
72	BL	NA	SUN	23	F	Control	0.478556955555556
70	BL	NA	SUN	45	F	Control	0.220978744444444
63	BL	17	SUN	19	F	progressor	0.678543188888889
53	BL	NA	SUN	21	F	Control	0.605143511111111
46	BL	NA	SUN	15	M	Control	0.0910502488888889
45	BL	NA	SUN	23	F	Control	0.355577411111111
19	BL	11	SUN	21	F	progressor	0.882476322222222
15	BL	NA	SUN	15	M	Control	0.393110255555556
6	BL	NA	SUN	18	M	Control	0.150344327777778
2	BL	17	SUN	13	M	progressor	0.464545944444444

## Sheet: Supplementary Table 7
Supplementary Table 7. RISK6 signature scores in the CTBC cohort
PID	TB_STATUS	HIV_STATUS	RISK6_SCORE
CTBC001	Control	Negative	0.438965122222222
CTBC002	Control	Negative	0.596250366666667
CTBC003	Control	Negative	0.562508744444445
CTBC004	TB Case	Negative	0.929593622222222
CTBC005	Control	Negative	0.603901166666667
CTBC006	TB Case	Negative	0.9708645
CTBC007	TB Case	Negative	0.603558722222222
CTBC008	Control	Negative	0.144371015555556
CTBC009	TB Case	Negative	0.929738855555555
CTBC010	Control	Negative	0.312269416666667
CTBC011	TB Case	Negative	0.0731787145555556
CTBC012	Control	Negative	0.344038322222222
CTBC013	TB Case	Negative	0.823843866666667
CTBC014	TB Case	Negative	0.971490833333333
CTBC015	Control	Negative	0.524231211111111
CTBC016	TB Case	Negative	0.9115233
CTBC017	TB Case	Negative	0.892315466666667
CTBC018	Control	Negative	0.437636352222222
CTBC019	TB Case	Negative	0.846272155555556
CTBC020	Control	Negative	0.202870141111111
CTBC021	Control	Negative	0.443240777777778
CTBC022	TB Case	Negative	0.769142377777778
CTBC023	TB Case	Negative	0.813937122222222
CTBC024	TB Case	Negative	0.853181722222222
CTBC025	Control	Negative	0.632538844444445
CTBC026	Control	Negative	0.278837616666667
CTBC027	Control	Negative	0.736849855555556
CTBC028	Control	Negative	0.643344377777778
CTBC029	TB Case	Negative	0.973903566666667
CTBC030	TB Case	Negative	0.927565977777778
CTBC031	Control	Negative	0.273197026666667
CTBC032	Control	Negative	0.292315033333333
CTBC033	TB Case	Negative	0.846656977777778
CTBC034	TB Case	Negative	0.912587788888889
CTBC035	TB Case	Negative	0.932400288888889
CTBC036	TB Case	Negative	0.872704
CTBC037	Control	Negative	0.349166498888889
CTBC038	Control	Negative	0.506470411111111
CTBC039	TB Case	Negative	0.9073126
CTBC040	Control	Negative	0.296709691111111
CTBC041	Control	Negative	0.3219438
CTBC042	Control	Negative	0.0792514811111111
CTBC043	TB Case	Negative	0.909009544444444
CTBC044	Control	Negative	0.264962988888889
CTBC045	TB Case	Negative	0.920950666666667
CTBC046	TB Case	Negative	0.947041677777778
CTBC047	TB Case	Negative	0.792722066666667
CTBC048	TB Case	Negative	0.856519522222222
CTBC049	Control	Negative	0.273339436666667
CTBC050	TB Case	Negative	0.8219264
CTBC051	TB Case	Negative	0.686067311111111
CTBC052	Control	Negative	0.425970166666667
CTBC053	TB Case	Negative	0.288643786666667
CTBC054	TB Case	Negative	0.885812377777778
CTBC055	Control	Negative	0.292763223333333
CTBC056	Control	Negative	0.273178508888889
CTBC057	TB Case	Negative	0.9682548
CTBC058	Control	Negative	0.469902122222222
CTBC059	Control	Negative	0.241621655555556
CTBC060	Control	Negative	0.652793788888889
CTBC101	TB Case	Positive	0.9779173
CTBC102	Control	Positive	0.461813844444445
CTBC103	TB Case	Positive	0.979122322222222
CTBC104	Control	Positive	0.26316813
CTBC105	TB Case	Positive	0.904591744444444
CTBC106	Control	Positive	0.603104988888889
CTBC108	TB Case	Positive	0.808043055555556
CTBC109	TB Case	Positive	0.872614522222222
CTBC110	Control	Positive	0.7329268
CTBC111	TB Case	Positive	0.916983233333333
CTBC112	Control	Positive	0.352520887777778
CTBC113	Control	Positive	0.795896255555556
CTBC114	TB Case	Positive	0.772527433333333
CTBC115	Control	Positive	0.427328505555556
CTBC116	Control	Positive	0.523279544444444
CTBC117	TB Case	Positive	0.782510533333333
CTBC118	Control	Positive	0.603154777777778
CTBC119	TB Case	Positive	0.809708255555556
CTBC120	Control	Positive	0.898857833333333
CTBC121	TB Case	Positive	0.910355755555555
CTBC122	Control	Positive	0.764169588888889
CTBC123	Control	Positive	0.333352108888889
CTBC124	TB Case	Positive	0.947276788888889
CTBC125	TB Case	Positive	0.933557655555556
CTBC126	TB Case	Positive	0.889435177777778
CTBC127	TB Case	Positive	0.770706522222222
CTBC128	TB Case	Positive	0.961441166666666
CTBC129	Control	Positive	0.4981639
CTBC130	Control	Positive	0.453437444444444
CTBC131	TB Case	Positive	0.861149333333333
CTBC132	Control	Positive	0.24383123
CTBC133	TB Case	Positive	0.957813911111111
CTBC134	Control	Positive	0.763224333333333
CTBC135	Control	Positive	0.881563544444445
CTBC136	TB Case	Positive	0.983525222222222
CTBC137	Control	Positive	0.680468377777778
CTBC138	Control	Positive	0.796360422222222
CTBC139	Control	Positive	0.661718944444444
CTBC140	TB Case	Positive	0.996182566666667
CTBC201	TB Case	Negative	0.886934966666667
CTBC203	TB Case	Negative	0.950861822222222
CTBC204	TB Case	Positive	0.970479366666667
CTBC205	TB Case	Positive	0.991352311111111
CTBC206	TB Case	Positive	0.887949122222222
CTBC208	TB Case	Positive	0.986134244444444
CTBC209	TB Case	Negative	0.958596333333333
CTBC210	TB Case	Positive	1
CTBC211	TB Case	Positive	0.944628922222222
CTBC212	TB Case	Negative	0.998598688888889
CTBC213	TB Case	Positive	0.915736677777778
CTBC214	TB Case	Negative	0.915202222222222
CTBC215	TB Case	Positive	0.9949755
CTBC216	TB Case	Positive	0.896157955555556
CTBC217	TB Case	Positive	0.991979322222222
CTBC218	TB Case	Positive	0.998598688888889
CTBC219	TB Case	Negative	0.990144588888889
CTBC220	TB Case	Negative	0.977099433333333
CTBC221	TB Case	Positive	0.952796866666667
CTBC222	TB Case	Negative	0.956852155555556
CTBC223	TB Case	Negative	0.943566455555556
CTBC224	TB Case	Positive	0.984732944444444
CTBC225	TB Case	Positive	0.994781933333333
CTBC226	TB Case	Positive	0.998792266666667
CTBC227	TB Case	Negative	0.944775533333333
CTBC228	TB Case	Negative	0.970793583333333
CTBC229	TB Case	Negative	0.927765644444444
CTBC230	TB Case	Positive	0.730524588888889
CTBC231	TB Case	Negative	0.876111711111111
CTBC232	Control	Positive	0.7535339
CTBC234	Control	Negative	0.640372077777778
CTBC235	Control	Negative	0.42359605
CTBC236	Control	Negative	0.414426247777778
CTBC237	Control	Negative	0.322467884444445
CTBC238	Control	Positive	0.786438166666667
CTBC239	Control	Negative	0.710651688888889
CTBC240	Control	Negative	0.568466844444445
CTBC241	Control	Negative	0.568821022222222
CTBC242	TB Case	Negative	0.966661944444444
CTBC243	Control	Negative	0.835037616666667
CTBC244	Control	Negative	0.53996399
CTBC245	Control	Negative	0.762801244444444
CTBC247	Control	Negative	0.442683281111111
CTBC248	Control	Positive	0.8959215
CTBC249	Control	Negative	0.455127572222222
CTBC250	Control	Negative	0.973088411111111
CTBC251	Control	Positive	0.651370755555556
CTBC252	Control	Positive	0.807618133333333
CTBC253	Control	Negative	0.569933333333333
CTBC254	Control	Negative	0.587275722222222
CTBC255	Control	Negative	0.700441966666667
CTBC256	Control	Negative	0.442592744444444
CTBC257	Control	Positive	0.792303811111111
CTBC258	Control	Negative	0.765712577777778
CTBC259	Control	Negative	0.488557544444444
CTBC260	Control	Negative	0.5189896
CTBC261	Control	Negative	0.744983177777778
CTBC262	Control	Positive	0.790310666666667
CTBC263	Control	Positive	0.575897411111111
CTBC264	Control	Negative	0.802386233333333
CTBC265	Control	Negative	0.365258306666667
CTBC266	Control	Negative	0.841159222222222
CTBC267	Control	Negative	0.333743298888889
CTBC268	Control	Negative	0.550430422222222
CTBC269	Control	Negative	0.386152377777778
CTBC270	Control	Negative	0.347975238888889
CTBC271	Control	Negative	0.466920986666667
CTBC272	Control	Negative	0.371591588888889
CTBC273	Control	Negative	0.6932878
CTBC276	Control	Positive	0.302716162222222
CTBC277	Control	Positive	0.934385011111111
CTBC278	Control	Positive	0.610141111111111
CTBC279	Control	Positive	0.378237033333333
CTBC280	Control	Positive	0.273829271111111
CTBC281	Control	Positive	0.777494622222222
CTBC282	Control	Positive	0.522325666666667
CTBC284	TB Case	Positive	0.958255477777778
CTBC285	Control	Positive	0.778427611111111
CTBC286	Control	Positive	0.726256888888889
CTBC287	Control	Positive	0.8519916
CTBC288	Control	Positive	0.753438611111111
CTBC289	Control	Positive	0.357781747777778
CTBC290	TB Case	Negative	0.854536822222222
CTBC291	TB Case	Negative	0.878557955555555
CTBC293	TB Case	Negative	0.997390955555556
CTBC294	TB Case	Positive	0.985120088888889
CTBC295	TB Case	Positive	0.280867997777778
CTBC296	TB Case	Positive	0.974296144444444
CTBC297	TB Case	Negative	0.881173
CTBC298	TB Case	Negative	0.886734622222222
CTBC299	TB Case	Negative	0.955406577777778
CTBC300	TB Case	Positive	0.998792266666667
CTBC301	TB Case	Positive	0.946656566666667
CTBC302	TB Case	Negative	0.783598733333333
CTBC303	TB Case	Positive	0.921622633333333

## Sheet: Supplementary Table 8
Supplementary Table 8. RISK6 signature scores in the ScreenTB and AE_TBC cohorts
PID	TB_STATUS	HIV_STATUS	PRIOR_TB	CXR	RISK6_SCORE
SCRN0001	ORD	Negative	Yes	Abnormal: Consistent with active PTB	0.471522
SCRN0002	ORD	Negative	No	Abnormal: Not consistent with active PTB	0.258492
SCRN0003	ORD	Negative	Yes	Abnormal: Consistent with active PTB	0.769833
SCRN0004	ORD	Negative	Yes	Abnormal: Consistent with active PTB	0.378622
SCRN0005	ORD	Negative	Yes	Abnormal: Not consistent with active PTB	0.132866
SCRN0006	ORD	Negative	Yes	Abnormal: Not consistent with active PTB	0.466133
SCRN0007	ORD	Negative	No	Abnormal: Not consistent with active PTB	0.403673
SCRN0008	ORD	Negative	No	Normal	0.57979
SCRN0010	ORD	Negative	No	Abnormal: Not consistent with active PTB	0.137977
SCRN0013	ORD	Negative	Yes	Abnormal: Not consistent with active PTB	0.137713
SCRN0014	ORD	Negative	No	Abnormal: Not consistent with active PTB	0.426045
SCRN0015	ORD	Negative	No	Abnormal: Not consistent with active PTB	0.565619
SCRN0016	ORD	Negative	Yes	Abnormal: Not consistent with active PTB	0.756244
SCRN0017	ORD	Negative	Yes	Abnormal: Not consistent with active PTB	0.22909
SCRN0018	ORD	Negative	No	Normal	0.588012
SCRN0019	ORD	Negative	No	Normal	0.544116
SCRN0020	ORD	Negative	Yes	Abnormal: Not consistent with active PTB	0.450367
SCRN0021	ORD	Negative	No	Abnormal: Not consistent with active PTB	0.667072
SCRN0022	ORD	Negative	No	Abnormal: Not consistent with active PTB	0.624876
SCRN0023	ORD	Negative	No	Abnormal: Consistent with active PTB	0.808946
SCRN0024	ORD	Negative	No	Abnormal: Not consistent with active PTB	0.563746
SCRN0025	ORD	Negative	No	Normal	0.428675
SCRN0058	ORD	Negative	No	Normal	0.433004
SCRN0059	Definite TB	Negative	Yes	Abnormal: Consistent with active PTB	0.729725
SCRN0060	Definite TB	Negative	Yes	Abnormal: Not consistent with active PTB	0.45932
SCRN0063	ORD	Negative	Yes	Normal	0.222195
SCRN0064	ORD	Negative	No	Abnormal: Consistent with active PTB	0.383829
SCRN0065	Definite TB	Negative	No	Abnormal: Consistent with active PTB	0.924912
SCRN0067	ORD	Negative	Yes	Normal	0.396397
SCRN0078	Definite TB	Negative	No	Abnormal: Consistent with active PTB	0.963273
SCRN0079	Definite TB	Negative	No	Abnormal: Consistent with active PTB	0.817031
SCRN0082	Definite TB	Positive	Yes	Abnormal: Consistent with active PTB	0.883293
SCRN0087	ORD	Negative	No	Abnormal: Not consistent with active PTB	0.109582
SCRN0088	ORD	Negative	No	No CXR	0.36203
SCRN0091	ORD	Negative	No	Abnormal: Not consistent with active PTB	0.497084
SCRN0092	ORD	Negative	No	Abnormal: Not consistent with active PTB	0.262549
SCRN0093	ORD	Negative	Yes	Abnormal: Not consistent with active PTB	0.379788
SCRN0094	Definite TB	Negative	No	Abnormal: Consistent with active PTB	0.730693
SCRN0095	ORD	Negative	No	Normal	0.489054
SCRN0096	ORD	Negative	No	Normal	0.593931
SCRN0104	Definite TB	Negative	Yes	Abnormal: Consistent with active PTB	0.880593
SCRN0106	ORD	Negative	Yes	Abnormal: Not consistent with active PTB	0.088616
SCRN0107	ORD	Negative	No	Abnormal: Consistent with active PTB	0.410811
SCRN0108	ORD	Negative	No	Abnormal: Not consistent with active PTB	0.683871
SCRN0109	ORD	Negative	No	Normal	0.826031
SCRN0110	ORD	Negative	Yes	Abnormal: Not consistent with active PTB	0.220301
SCRN0113	ORD	Negative	Yes	Abnormal: Not consistent with active PTB	0.732026
SCRN0114	ORD	Negative	No	Normal	0.128816
SCRN0115	ORD	Negative	No	Normal	0.4134
SCRN0116	ORD	Negative	No	Normal	0.253218
SCRN0393	Definite TB	Positive	No	Abnormal: Not consistent with active PTB	0.830856
SCRN0394	ORD	Negative	No	Normal	0.224068
SCRN0395	Definite TB	Negative	Yes	Abnormal: Consistent with active PTB	0.616124
SCRN0396	ORD	Negative	No	Normal	0.569433
SCRN0397	ORD	Positive	No	Abnormal: Not consistent with active PTB	0.964673
SCRN0400	Definite TB	Negative	Yes	Abnormal: Consistent with active PTB	0.746394
SCRN0401	ORD	Negative	No	No CXR	0.730097
SCRN0402	Definite TB	Negative	No	Abnormal: Consistent with active PTB	0.692148
SCRN0422	ORD	Negative	No	Normal	0.696971
SCRN0424	Definite TB	Negative	Yes	Abnormal: Consistent with active PTB	0.90099
SCRN0426	Definite TB	Negative	No	Abnormal: Consistent with active PTB	0.83405
SCRN0427	ORD	Negative	No	Normal	0.781253
SCRN0429	ORD	Negative	Yes	Abnormal: Consistent with active PTB	0.711805
SCRN0432	Definite TB	Negative	Yes	Abnormal: Consistent with active PTB	0.891508
SCRN0472	Definite TB	Positive	No	Abnormal: Consistent with active PTB	0.858405
SCRN0473	ORD	Negative	No	Abnormal: Not consistent with active PTB	0.899787
SCRN0474	ORD	Negative	Yes	Abnormal: Not consistent with active PTB	0.473195
SCRN0476	ORD	Positive	No	Abnormal: Consistent with active PTB	0.704862
SCRN0477	ORD	Negative	Yes	No CXR	0.785571
SCRN0478	ORD	Negative	Yes	Abnormal: Not consistent with active PTB	0.60125
SCRN0480	Definite TB	Positive	Yes	Abnormal: Consistent with active PTB	0.934025
SCRN0481	ORD	Negative	Yes	Abnormal: Not consistent with active PTB	0.67267
SCRN0482	ORD	Negative	No	Normal	0.313526
SCRN0483	ORD	Negative	Yes	No CXR	0.410319
SCRN0484	Definite TB	Negative	Yes	Abnormal: Consistent with active PTB	0.892088
SCRN0582	ORD	Negative	Yes	Abnormal: Not consistent with active PTB	0.916241
SCRN0583	ORD	Negative	No	Normal	0.191696
SCRN0584	ORD	Negative	No	Abnormal: Consistent with active PTB	0.86388
SCRN0585	ORD	Negative	No	Normal	0.305804
SCRN0586	Definite TB	Negative	No	Abnormal: Consistent with active PTB	0.653072
SCRN0592	Definite TB	Negative	No	Abnormal: Consistent with active PTB	0.922687
SCRN0593	Definite TB	Negative	Yes	Abnormal: Consistent with active PTB	0.869654
SCRN0620	Definite TB	Positive	No	Abnormal: Consistent with active PTB	0.742808
SCRN0621	Definite TB	Negative	Yes	Abnormal: Consistent with active PTB	0.81931
SCRN0622	Definite TB	Negative	Yes	Abnormal: Consistent with active PTB	0.928194
SCRN0623	ORD	Negative	No	Normal	0.609581
SCRN0624	Definite TB	Negative	No	Abnormal: Consistent with active PTB	0.610207
SCRN0625	ORD	Negative	No	Abnormal: Not consistent with active PTB	0.196038
SCRN0626	Definite TB	Negative	Yes	Abnormal: Consistent with active PTB	0.876051
SCRN0627	Definite TB	Negative	No	Abnormal: Consistent with active PTB	0.903696
SCRN0628	Definite TB	Negative	No	Abnormal: Not consistent with active PTB	0.435152
SCRN0629	Definite TB	Negative	No	Abnormal: Consistent with active PTB	0.933176
SCRN0648	Definite TB	Positive	Yes	Abnormal: Consistent with active PTB	0.850395
SCRN0649	ORD	Negative	Yes	Abnormal: Not consistent with active PTB	0.543207
SCRN0650	Definite TB	Negative	No	Abnormal: Consistent with active PTB	0.893892
SCRN0651	Definite TB	Negative	Yes	Abnormal: Consistent with active PTB	0.866397
SCRN0653	Definite TB	Negative	Yes	Abnormal: Consistent with active PTB	0.930182
SCRN0654	Definite TB	Negative	Yes	Abnormal: Consistent with active PTB	0.766101
SCRN0655	ORD	Negative	No	Abnormal: Not consistent with active PTB	0.216905
SCRN0656	Definite TB	Negative	No	Abnormal: Consistent with active PTB	0.647295
SCRN0659	Definite TB	Negative	Yes	Abnormal: Consistent with active PTB	0.957435
SCRN0690	ORD	Negative	No	Normal	0.560724
SCRN0693	Definite TB	Negative	No	Abnormal: Consistent with active PTB	0.895344
SCRN0696	ORD	Negative	No	Normal	0.436104
SCRN0701	ORD	Negative	No	Normal	0.438073
SCRN0702	Definite TB	Negative	Yes	Abnormal: Consistent with active PTB	0.550125
SCRN0703	Definite TB	Negative	No	Normal	0.10247
SCRN0704	ORD	Negative	Yes	Abnormal: Consistent with active PTB	0.303062
SCRN0707	ORD	Negative	Yes	Abnormal: Consistent with active PTB	0.735979
SCRN0710	Definite TB	Negative	No	Abnormal: Consistent with active PTB	0.823186
SCRN0711	ORD	Negative	No	Abnormal: Not consistent with active PTB	0.554266
SCRN0714	ORD	Negative	No	Normal	0.578071
SCRN0715	Definite TB	Negative	No	Abnormal: Consistent with active PTB	0.966663
SCRN0716	Definite TB	Negative	No	Normal	0.664046
SCRN0717	ORD	Negative	No	Normal	0.437052
SCRN0730	Definite TB	Negative	No	Abnormal: Consistent with active PTB	0.681926
SCRN0731	Definite TB	Negative	No	Abnormal: Consistent with active PTB	0.884708
SCRN0734	ORD	Negative	Yes	Abnormal: Consistent with active PTB	0.447262
SCRN0735	ORD	Negative	No	Normal	0.278531
SCRN0736	Definite TB	Negative	No	Abnormal: Consistent with active PTB	0.878234
SCRN0737	Definite TB	Negative	No	Abnormal: Consistent with active PTB	0.573758
SCRN0738	ORD	Negative	No	Normal	0.564693
SCRN0739	ORD	Negative	Yes	Abnormal: Consistent with active PTB	0.693433
SCRN0787	ORD	Negative	Yes	Abnormal: Not consistent with active PTB	0.831691
SCRN0788	ORD	Negative	No	Abnormal: Not consistent with active PTB	0.633521
SCRN0789	ORD	Negative	Yes	Abnormal: Consistent with active PTB	0.680959
SCRN0790	ORD	Negative	Yes	Abnormal: Consistent with active PTB	0.625589
SCRN0791	ORD	Negative	Yes	Abnormal: Consistent with active PTB	0.703392
SCRN0792	ORD	Negative	No	Normal	0.435591
SCRN0796	ORD	Negative	Yes	Abnormal: Not consistent with active PTB	0.552397
SCRN0825	Definite TB	Negative	Yes	Abnormal: Consistent with active PTB	0.874129
SCRN0826	Definite TB	Negative	Yes	Abnormal: Consistent with active PTB	0.799258
SCRN0827	Definite TB	Negative	Yes	Abnormal: Consistent with active PTB	0.84377
SCRN0829	ORD	Negative	Yes	Normal	0.476954
SCRN0830	Definite TB	Positive	Yes	Abnormal: Consistent with active PTB	0.942168
SCRN0831	Definite TB	Negative	No	Abnormal: Consistent with active PTB	0.716208
SCRN0832	ORD	Positive	Yes	Abnormal: Not consistent with active PTB	0.910509
SCRN0833	ORD	Positive	No	Normal	0.691606
SCRN0834	ORD	Negative	No	Abnormal: Not consistent with active PTB	0.613328
SCRN0925	Definite TB	Negative	Yes	Abnormal: Consistent with active PTB	0.960625
SCRN0926	Definite TB	Negative	No	Abnormal: Consistent with active PTB	0.980723
SCRN0927	Definite TB	Negative	Yes	Abnormal: Consistent with active PTB	0.748153
SCRN0928	Definite TB	Negative	No	Abnormal: Consistent with active PTB	0.863386
SUN_00001	ORD	Negative	Yes	Normal	0.49527
SUN_00006	Definite TB	Negative	No	Abnormal: Consistent with active PTB	0.840925
SUN_00007	Probable TB	Negative	No	Abnormal: Not consistent with active PTB	0.750873
SUN_00008	ORD	Positive	No	Normal	0.481543
SUN_00009	Definite TB	Negative	Yes	Abnormal: Consistent with active PTB	0.4416
SUN_00010	ORD	Negative	Yes	Abnormal: Not consistent with active PTB	0.808343
SUN_00011	ORD	Negative	No	Abnormal: Not consistent with active PTB	0.642163
SUN_00019	Definite TB	Negative	No	Abnormal: Not consistent with active PTB	0.739332
SUN_00021	ORD	Negative	Yes	No CXR	0.285522
SUN_00025	Probable TB	Negative	Yes	Abnormal: Consistent with active PTB	0.799491
SUN_00027	ORD	Negative	Yes	Normal	0.168093
SUN_00032	ORD	Negative	No	Abnormal: Not consistent with active PTB	0.738801
SUN_00033	ORD	Negative	Yes	Abnormal: Consistent with active PTB	0.0418813
SUN_00048	ORD	Positive	No	Normal	0.435325
SUN_00049	ORD	Negative	No	Normal	0.261734
SUN_00079	Probable TB	Positive	No	Abnormal: Not consistent with active PTB	0.761778
SUN_00081	ORD	Negative	No	Normal	0.329161
SUN_00083	ORD	Negative	No	No CXR	0.362477
SUN_00084	ORD	Negative	Yes	Abnormal: Not consistent with active PTB	0.839652
SUN_00085	ORD	Negative	No	No CXR	0.22182
SUN_00099	Definite TB	Negative	Yes	Abnormal: Not consistent with active PTB	0.506078
SUN_00100	Definite TB	Negative	Yes	Abnormal: Consistent with active PTB	0.369324
SUN_00113	ORD	Negative	No	Abnormal: Not consistent with active PTB	0.291393
SUN_00115	Probable TB	Negative	No	Abnormal: Not consistent with active PTB	0.328978
SUN_00120	ORD	Negative	No	Normal	0.609235
SUN_00121	ORD	Negative	Yes	Abnormal: Consistent with active PTB	0.447334
SUN_00122	ORD	Negative	Yes	No CXR	0.332931
SUN_00127	Probable TB	Negative	No	Abnormal: Not consistent with active PTB	0.670014
SUN_00129	ORD	Negative	Yes	No CXR	0.260878
SUN_00130	ORD	Negative	Yes	Abnormal: Not consistent with active PTB	0.563038
SUN_00131	ORD	Negative	Yes	Abnormal: Consistent with active PTB	0.646303
SUN_00132	ORD	Negative	No	Abnormal: Not consistent with active PTB	0.625699
SUN_00157	ORD	Negative	Yes	Abnormal: Consistent with active PTB	0.372173
SUN_00158	Definite TB	Negative	Yes	Abnormal: Not consistent with active PTB	0.892725
SUN_00159	ORD	Negative	Yes	Normal	0.25947
SUN_00163	ORD	Negative	No	Normal	0.16437
SUN_00164	ORD	Negative	No	Abnormal: Not consistent with active PTB	0.337728
SUN_00165	ORD	Negative	No	No CXR	0.133878
SUN_00177	ORD	Negative	Yes	Normal	0.587123
SUN_00178	Definite TB	Positive	No	Abnormal: Consistent with active PTB	0.831868
SUN_00179	ORD	Negative	No	Abnormal: Not consistent with active PTB	0.304407
SUN_00189	ORD	Negative	Yes	Abnormal: Not consistent with active PTB	0.512847
SUN_00190	ORD	Positive	Yes	No CXR	0.720308
SUN_00191	ORD	Negative	No	Normal	0.288544
SUN_00198	ORD	Positive	Yes	Abnormal: Not consistent with active PTB	0.661924
SUN_00199	Definite TB	Positive	Yes	No CXR	0.974103
SUN_00215	ORD	Negative	No	Normal	0.375844
SUN_00216	Definite TB	Negative	Yes	Abnormal: Consistent with active PTB	0.602783
SUN_00220	ORD	Negative	Yes	Abnormal: Not consistent with active PTB	0.151035
SUN_00227	ORD	Negative	No	Abnormal: Not consistent with active PTB	0.408399
SUN_00228	ORD	Negative	No	Normal	0.544452
SUN_00234	ORD	Negative	No	Abnormal: Not consistent with active PTB	0.476927
SUN_00235	ORD	Negative	Yes	Abnormal: Not consistent with active PTB	0.101616
SUN_00236	ORD	Negative	No	Normal	0.552967
SUN_00244	ORD	Positive	No	Abnormal: Not consistent with active PTB	0.192965
SUN_00256	ORD	Negative	No	Normal	0.904601
SUN_00257	Definite TB	Negative	No	Abnormal: Consistent with active PTB	0.8684
SUN_00258	ORD	Negative	No	Normal	0.351672
SUN_00263	ORD	Positive	Yes	Abnormal: Consistent with active PTB	0.694203
SUN_00264	ORD	Positive	Yes	Abnormal: Not consistent with active PTB	0.513192
SUN_00265	ORD	Negative	Yes	Abnormal: Consistent with active PTB	0.337025
SUN_00268	Probable TB	Positive	Yes	Normal	0.901511
SUN_00269	ORD	Positive	Yes	Abnormal: Not consistent with active PTB	0.566541
SUN_00270	ORD	Negative	No	Abnormal: Not consistent with active PTB	0.325557
SUN_00277	ORD	Positive	Yes	Normal	0.501744
SUN_00278	ORD	Negative	No	Normal	0.0135718
SUN_00279	Definite TB	Positive	Yes	Abnormal: Consistent with active PTB	0.788412
SUN_00295	ORD	Negative	Yes	Abnormal: Not consistent with active PTB	0.492453
SUN_00296	ORD	Positive	Yes	Abnormal: Not consistent with active PTB	0.524714
SUN_00303	ORD	Negative	No	Abnormal: Not consistent with active PTB	0.464532
SUN_00304	ORD	Negative	Yes	Normal	0.25318
SUN_00305	ORD	Negative	No	Abnormal: Not consistent with active PTB	0.548841
SUN_00311	ORD	Negative	No	Normal	0.100415
SUN_00312	ORD	Negative	No	Normal	0.550659
SUN_00313	Definite TB	Negative	No	Abnormal: Consistent with active PTB	0.824525
SUN_00325	ORD	Negative	No	Normal	0.441527
SUN_00326	ORD	Negative	Yes	Abnormal: Not consistent with active PTB	0.288593
SUN_00333	ORD	Positive	No	Normal	0.48432
SUN_00335	ORD	Negative	No	Abnormal: Not consistent with active PTB	0.124993
SUN_00340	Definite TB	Negative	No	Abnormal: Consistent with active PTB	0.757124
SUN_00344	ORD	Negative	No	Normal	0.546426
SUN_00346	ORD	Negative	Yes	No CXR	0.310732
SUN_00360	Definite TB	Negative	Yes	Abnormal: Consistent with active PTB	0.80353
SUN_00361	ORD	Negative	No	Normal	0.75281
SUN_00366	ORD	Negative	No	Normal	0.47637
SUN_00367	Definite TB	Negative	Yes	Abnormal: Consistent with active PTB	0.66293
SUN_00376	Definite TB	Negative	Yes	Abnormal: Consistent with active PTB	0.415202
SUN_00377	Probable TB	Negative	Yes	Abnormal: Not consistent with active PTB	0.0959447
SUN_00378	ORD	Negative	No	Abnormal: Consistent with active PTB	0.555914
SUN_00380	ORD	Negative	Yes	Abnormal: Not consistent with active PTB	0.227276
SUN_00389	ORD	Negative	Yes	Abnormal: Not consistent with active PTB	0.255116
SUN_00397	ORD	Negative	No	Normal	0.519109
SUN_00398	ORD	Negative	Yes	Abnormal: Not consistent with active PTB	0.643579
SUN_00399	ORD	Negative	No	Normal	0.548597
SUN_00410	ORD	Negative	No	No CXR	0.64692
SUN_00411	ORD	Negative	No	No CXR	0.411634
SUN_00412	Definite TB	Negative	No	Abnormal: Consistent with active PTB	0.818486
SUN_00420	ORD	Negative	No	No CXR	0.497985
SUN_00429	Definite TB	Negative	Yes	Abnormal: Consistent with active PTB	0.957628
SUN_00430	ORD	Negative	Yes	Normal	0.70436
SUN_00451	Definite TB	Positive	No	No CXR	0.751461
SUN_00452	ORD	Negative	Yes	No CXR	0.641305
SUN_00453	ORD	Positive	Yes	Abnormal: Not consistent with active PTB	0.814293
SUN_00454	ORD	Negative	Yes	Abnormal: Consistent with active PTB	0.700615
SUN_00455	ORD	Negative	Yes	Abnormal: Not consistent with active PTB	0.609784
SUN_00456	ORD	Negative	No	Normal	0.660264
SUN_00457	ORD	Negative	No	Abnormal: Consistent with active PTB	0.550181
SUN_00458	ORD	Negative	Yes	Abnormal: Not consistent with active PTB	0.346168
SUN_00466	ORD	Negative	No	Abnormal: Not consistent with active PTB	0.42828
SUN_00468	ORD	Negative	No	No CXR	0.458862
SUN_00472	ORD	Negative	No	Normal	0.414855
SUN_00473	ORD	Negative	No	Normal	0.556916
SUN_00474	ORD	Negative	No	Abnormal: Not consistent with active PTB	0.513595
SUN_00492	ORD	Negative	No	Normal	0.576899
SUN_00494	ORD	Negative	No	Abnormal: Not consistent with active PTB	0.322891
SUN_00500	ORD	Negative	No	Normal	0.803717
SUN_00501	ORD	Positive	Yes	Normal	0.798186
SUN_00502	ORD	Positive	Yes	Abnormal: Not consistent with active PTB	0.747311
SUN_00508	ORD	Negative	No	Abnormal: Not consistent with active PTB	0.555882
SUN_00509	ORD	Negative	No	Normal	0.5003
SUN_00510	ORD	Negative	Yes	Abnormal: Not consistent with active PTB	0.459047
SUN_00511	ORD	Positive	No	Normal	0.867841
SUN_00512	Definite TB	Negative	Yes	Abnormal: Consistent with active PTB	0.977099
SUN_00513	ORD	Positive	No	No CXR	0.753283
SUN_00514	ORD	Negative	No	Normal	0.980916
SUN_00517	ORD	Negative	Yes	Abnormal: Not consistent with active PTB	0.921193
SUN_00518	ORD	Negative	No	Normal	0.539157
SUN_00536	ORD	Negative	No	Normal	0.54573
SUN_00537	ORD	Positive	No	Normal	0.954872
SUN_00538	ORD	Negative	No	Normal	0.525438
SUN_00550	ORD	Positive	Yes	Abnormal: Not consistent with active PTB	0.836477
SUN_00551	ORD	Negative	No	Normal	0.492316
SUN_00552	ORD	Positive	Yes	Normal	0.749753
SUN_00557	ORD	Negative	No	Normal	0.630125
SUN_00559	ORD	Negative	No	Abnormal: Not consistent with active PTB	0.404186
SUN_00566	Definite TB	Positive	Yes	Abnormal: Consistent with active PTB	0.749724
SUN_00567	ORD	Negative	No	Normal	0.702477
SUN_00568	ORD	Negative	No	Abnormal: Not consistent with active PTB	0.764522
SUN_00580	ORD	Negative	No	Normal	0.476263
SUN_00581	ORD	Negative	Yes	Abnormal: Not consistent with active PTB	0.868724
SUN_00582	ORD	Negative	No	Normal	0.627232
SUN_00593	ORD	Negative	No	Normal	0.491379
SUN_00595	ORD	Positive	No	Abnormal: Not consistent with active PTB	0.435289
SUN_00608	ORD	Negative	Yes	Abnormal: Not consistent with active PTB	0.829219
SUN_00609	ORD	Negative	No	Abnormal: Not consistent with active PTB	0.603599
SUN_00633	ORD	Negative	No	Normal	0.833895
SUN_00634	ORD	Negative	No	Abnormal: Not consistent with active PTB	0.385428
SUN_00635	ORD	Negative	Yes	Normal	0.688572
SUN_00643	ORD	Negative	No	Normal	0.57582
SUN_00645	ORD	Negative	Yes	Abnormal: Not consistent with active PTB	0.552323

## Sheet: Supplementary Table 9
Supplementary Table 9. RISK6 signature scores in the Brazil cohort
PID	TB_STATUS	GROUP	TIMEPOINT	RISK6_SCORE
A101005	TB Case	TB	BAS	0.915764
A101005	TB Case	TB	END	0.716482
A101005	TB Case	TB	INT	0.91597
A101013	TB Case	A	BAS	0.892781
A101013	TB Case	A	END	0.353799
A101013	TB Case	A	INT	0.334961
A101021	TB Case	D	BAS	0.993961
A101021	TB Case	D	END	0.534593
A101021	TB Case	D	INT	0.925591
A101029	TB Case	D	BAS	0.824345
A101029	TB Case	D	END	0.30116
A101029	TB Case	D	INT	0.773583
A101033	TB Case	B	BAS	0.8531
A101033	TB Case	B	END	0.328081
A101033	TB Case	B	INT	0.501669
A101035	TB Case	TB	BAS	0.6563
A101035	TB Case	TB	END	0.0705849
A101035	TB Case	TB	INT	0.317081
A101036	TB Case	TB	BAS	0.949992
A101036	TB Case	TB	END	0.607933
A101036	TB Case	TB	INT	0.770959
A101038	TB Case	B	BAS	0.553026
A101038	TB Case	B	END	0.419171
A101038	TB Case	B	INT	0.700133
A101053	TB Case	TB	BAS	0.94941
A101053	TB Case	TB	END	0.731544
A101063	TB Case	TB	BAS	0.643649
A101063	TB Case	TB	END	0.51444
A101063	TB Case	TB	INT	0.619725
A101078	TB Case	TB	BAS	0.855124
A101078	TB Case	TB	END	0.546938
A101078	TB Case	TB	INT	0.818043
A101087	TB Case	TB	BAS	0.867741
A101087	TB Case	TB	INT	0.394186
A102002	TB Case	A	BAS	0.858995
A102002	TB Case	A	END	0.529834
A102002	TB Case	A	INT	0.822699
A102004	TB Case	TB	BAS	0.224893
A102004	TB Case	TB	END	0.489038
A102004	TB Case	TB	INT	0.638458
A102006	TB Case	TB	BAS	0.378932
A102006	TB Case	TB	END	0.460538
A102006	TB Case	TB	INT	0.945836
A102007	TB Case	A	BAS	0.940573
A102007	TB Case	A	END	0.656413
A102007	TB Case	A	INT	0.439688
A102008	TB Case	TB	BAS	0.343348
A102008	TB Case	TB	END	0.922783
A102008	TB Case	TB	INT	0.972118
A102009	TB Case	B	BAS	0.95323
A102009	TB Case	B	END	0.426945
A102009	TB Case	B	INT	0.47127
A102010	TB Case	D	BAS	0.759808
A102010	TB Case	D	END	0.231698
A102010	TB Case	D	INT	0.387756
A102017	TB Case	TB	BAS	0.855795
A102017	TB Case	TB	END	0.790601
A102017	TB Case	TB	INT	0.44639
A102027	TB Case	TB	BAS	0.572312
A102027	TB Case	TB	END	0.390316
A102027	TB Case	TB	INT	0.602327
A102030	TB Case	D	BAS	0.917908
A102030	TB Case	D	END	0.614428
A102030	TB Case	D	INT	0.645533
A102031	TB Case	TB	BAS	0.676666
A102031	TB Case	TB	INT	0.327187
A102038	TB Case	TB	BAS	0.851792
A102038	TB Case	TB	END	0.708636
A102038	TB Case	TB	INT	0.439659
A104001	TB Case	A	BAS	0.929943
A104001	TB Case	A	END	0.565608
A104001	TB Case	A	INT	0.718195
A104007	TB Case	TB	BAS	0.828208
A104007	TB Case	TB	END	0.222029
A104007	TB Case	TB	INT	0.666165
A104010	TB Case	TB	BAS	0.929598
A104010	TB Case	TB	END	0.310572
A104010	TB Case	TB	INT	0.882527
A104014	TB Case	B	BAS	0.751215
A104014	TB Case	B	END	0.390466
A104014	TB Case	B	INT	0.839126
A104027	TB Case	TB	BAS	0.945589
A104027	TB Case	TB	END	0.736047
A104027	TB Case	TB	INT	0.904131
A104045	TB Case	TB	BAS	0.883302
A104045	TB Case	TB	END	0.532799
A104045	TB Case	TB	INT	0.772189
A104046	TB Case	TB	BAS	0.643278
A104046	TB Case	TB	END	0.215453
A104046	TB Case	TB	INT	0.35117
A104059	TB Case	TB	BAS	0.856907
A104059	TB Case	TB	END	0.495747
A104059	TB Case	TB	INT	0.895675
A104100	TB Case	TB	BAS	0.617769
A104100	TB Case	TB	END	0.263179
A104100	TB Case	TB	INT	0.542593
A105003	TB Case	TB	BAS	0.85881
A105003	TB Case	TB	END	0.600098
A105003	TB Case	TB	INT	0.69772
A105004	TB Case	TB	BAS	0.778357
A105004	TB Case	TB	END	0.455191
A105004	TB Case	TB	INT	0.649948
A105006	TB Case	A	BAS	0.818009
A105006	TB Case	A	END	0.717753
A105006	TB Case	A	INT	0.651127
A105008	TB Case	TB	BAS	0.922546
A105008	TB Case	TB	END	0.262188
A105008	TB Case	TB	INT	0.357562
A105012	TB Case	B	END	0.964441
A105012	TB Case	B	INT	0.742503
A105026	TB Case	TB	BAS	0.982122
A105026	TB Case	TB	END	0.763859
A105026	TB Case	TB	INT	0.924136
A105029	TB Case	TB	BAS	0.891362
A105029	TB Case	TB	END	0.458981
A105029	TB Case	TB	INT	0.837091
A105040	TB Case	TB	BAS	0.622028
A105040	TB Case	TB	END	0.599064
A105040	TB Case	TB	INT	0.330259
A105121	TB Case	TB	BAS	0.918144
A105121	TB Case	TB	END	0.769607
A105121	TB Case	TB	INT	0.552522
A106004	TB Case	TB	END	0.285788
A106004	TB Case	TB	INT	0.680136
A106009	TB Case	D	BAS	0.938545
A106009	TB Case	D	END	0.640102
A106009	TB Case	D	INT	0.959223
A106014	TB Case	TB	BAS	0.754154
A106014	TB Case	TB	END	0.353289
A106014	TB Case	TB	INT	0.541173
A106015	TB Case	A	BAS	0.95439
A106015	TB Case	A	END	0.829566
A106015	TB Case	A	INT	0.996183
A106016	TB Case	TB	BAS	0.88118
A106016	TB Case	TB	END	0.387676
A106016	TB Case	TB	INT	0.684681
A106019	TB Case	TB	BAS	0.879442
A106019	TB Case	TB	END	0.59448
A106019	TB Case	TB	INT	0.618185
A106021	TB Case	B	BAS	0.792133
A106021	TB Case	B	END	0.566434
A106021	TB Case	B	INT	0.931732
A106027	TB Case	D	BAS	0.85808
A106027	TB Case	D	END	0.648672
A106027	TB Case	D	INT	0.969658
A106071	TB Case	TB	BAS	0.864744
A106071	TB Case	TB	END	0.485988
A106071	TB Case	TB	INT	0.731509
A106097	TB Case	TB	BAS	0.933028
A106097	TB Case	TB	END	0.34392
A106097	TB Case	TB	INT	0.79501
A106129	TB Case	TB	BAS	0.826239
A106129	TB Case	TB	END	0.590328
A106129	TB Case	TB	INT	0.658119
B501000	IGRA-	IGRA-	BAS	0.521685
B501000	IGRA-	IGRA-	END	0.528778
B501002	IGRA-	IGRA-	BAS	0.475851
B501002	IGRA-	IGRA-	END	0.396498
B501009	IGRA-	IGRA-	BAS	0.582214
B501009	IGRA-	IGRA-	END	0.4263
B501023	IGRA-	IGRA-	BAS	0.266841
B501023	IGRA-	IGRA-	END	0.327149
B501032	IGRA-	IGRA-	BAS	0.356809
B501032	IGRA-	IGRA-	END	0.313141
B501033	IGRA-	IGRA-	BAS	0.369759
B501033	IGRA-	IGRA-	END	0.480306
B501034	IGRA-	IGRA-	BAS	0.677337
B501034	IGRA-	IGRA-	END	0.671923
B501045	IGRA-	IGRA-	BAS	0.461303
B501045	IGRA-	IGRA-	END	0.510368
B501064	IGRA-	IGRA-	BAS	0.355273
B501064	IGRA-	IGRA-	END	0.331418
B501065	IGRA-	IGRA-	BAS	0.802204
B501065	IGRA-	IGRA-	END	0.620209
B501066	IGRA-	IGRA-	BAS	0.806011
B501066	IGRA-	IGRA-	END	0.686038
B501077	IGRA-	IGRA-	BAS	0.589875
B501077	IGRA-	IGRA-	END	0.431365
B501080	IGRA-	IGRA-	BAS	0.293597
B501080	IGRA-	IGRA-	END	0.248909
B501082	IGRA+	IGRA+	BAS	0.48209
B501082	IGRA+	IGRA+	END	0.556469
B502002	IGRA-	IGRA-	BAS	0.691456
B502002	IGRA-	IGRA-	END	0.541656
B502004	IGRA-	IGRA-	BAS	0.406593
B502004	IGRA-	IGRA-	END	0.915396
B502005	IGRA+	IGRA+	BAS	0.850233
B502005	IGRA+	IGRA+	END	0.506479
B502006	IGRA+	IGRA+	BAS	0.624703
B502006	IGRA+	IGRA+	END	0.499558
B502007	IGRA+	IGRA+	BAS	0.652657
B502007	IGRA+	IGRA+	END	0.463412
B502009	IGRA+	IGRA+	BAS	0.631733
B502009	IGRA+	IGRA+	END	0.785681
B502010	IGRA+	IGRA+	BAS	0.754679
B502010	IGRA+	IGRA+	END	0.818153
B502012	IGRA-	IGRA-	BAS	0.727368
B502012	IGRA-	IGRA-	END	0.774563
B502017	IGRA-	IGRA-	BAS	0.714646
B502017	IGRA-	IGRA-	END	0.351075
B502020	IGRA+	IGRA+	BAS	0.693277
B502020	IGRA+	IGRA+	END	0.294517
B502025	IGRA-	IGRA-	BAS	0.758105
B502025	IGRA-	IGRA-	END	0.438676
B502026	IGRA-	IGRA-	BAS	0.345251
B502026	IGRA-	IGRA-	END	0.590835
B502027	IGRA-	IGRA-	BAS	0.363391
B502027	IGRA-	IGRA-	END	0.636992
B502028	IGRA-	IGRA-	BAS	0.556545
B502028	IGRA-	IGRA-	END	0.770258
B502030	IGRA-	IGRA-	BAS	0.515078
B502031	IGRA+	IGRA+	BAS	0.59301
B502031	IGRA+	IGRA+	END	0.723851
B502035	IGRA-	IGRA-	BAS	0.717226
B502035	IGRA-	IGRA-	END	0.771645
B502038	IGRA-	IGRA-	BAS	0.518504
B502038	IGRA-	IGRA-	END	0.627004
B502055	IGRA-	IGRA-	BAS	0.717019
B502055	IGRA-	IGRA-	END	0.546785
B502056	IGRA-	IGRA-	BAS	0.387213
B502056	IGRA-	IGRA-	END	0.504884
B502057	IGRA+	IGRA+	BAS	0.327476
B502057	IGRA+	IGRA+	END	0.389121
B502061	IGRA-	IGRA-	BAS	0.763005
B502061	IGRA-	IGRA-	END	0.366929
B502063	IGRA-	IGRA-	BAS	0.43455
B502063	IGRA-	IGRA-	END	0.35871
B502068	IGRA-	IGRA-	BAS	0.63105
B502068	IGRA-	IGRA-	END	0.394096
B502070	IGRA+	IGRA+	BAS	0.506978
B502070	IGRA+	IGRA+	END	0.469188
B502071	IGRA-	IGRA-	BAS	0.524452
B502071	IGRA-	IGRA-	END	0.504204
B502077	IGRA-	IGRA-	BAS	0.512335
B502077	IGRA-	IGRA-	END	0.306022
B502078	IGRA-	IGRA-	BAS	0.422431
B502078	IGRA-	IGRA-	END	0.41256
B502082	IGRA+	IGRA+	BAS	0.689299
B502082	IGRA+	IGRA+	END	0.671275
B502084	IGRA-	IGRA-	BAS	0.816025
B502084	IGRA-	IGRA-	END	0.618046
B502087	IGRA-	IGRA-	BAS	0.485488
B502087	IGRA-	IGRA-	END	0.628212
B502091	IGRA+	IGRA+	BAS	0.552293
B502091	IGRA+	IGRA+	END	0.784477
B504005	IGRA-	IGRA-	BAS	0.230514
B504005	IGRA-	IGRA-	END	0.401847
B504009	IGRA+	IGRA+	BAS	0.337729
B504009	IGRA+	IGRA+	END	0.448496
B504012	IGRA+	IGRA+	BAS	0.281823
B504012	IGRA+	IGRA+	END	0.199983
B504029	IGRA-	IGRA-	BAS	0.208912
B504029	IGRA-	IGRA-	END	0.542064
B504030	IGRA-	IGRA-	BAS	0.454999
B504030	IGRA-	IGRA-	END	0.361361
B504043	IGRA+	IGRA+	BAS	0.355235
B504043	IGRA+	IGRA+	END	0.285949
B504044	IGRA-	IGRA-	BAS	0.221347
B504044	IGRA-	IGRA-	END	0.278598
B504047	IGRA+	IGRA+	BAS	0.534929
B504047	IGRA+	IGRA+	END	0.821505
B504066	IGRA-	IGRA-	BAS	0.240757
B504066	IGRA-	IGRA-	END	0.119485
B504071	IGRA-	IGRA-	BAS	0.341169
B504071	IGRA-	IGRA-	END	0.797348
B504073	IGRA-	IGRA-	BAS	0.175648
B504073	IGRA-	IGRA-	END	0.1432
B504075	IGRA-	IGRA-	END	0.324287
B504081	IGRA-	IGRA-	BAS	0.402109
B504081	IGRA-	IGRA-	END	0.282204
B504086	IGRA-	IGRA-	BAS	0.194394
B504086	IGRA-	IGRA-	END	0.101135
B504094	IGRA-	IGRA-	BAS	0.022686
B504094	IGRA-	IGRA-	END	0.343415
B504101	IGRA-	IGRA-	BAS	0.265163
B504101	IGRA-	IGRA-	END	0.485463
B504177	IGRA-	IGRA-	BAS	0.73713
B504177	IGRA-	IGRA-	END	0.352749
B505003	IGRA+	IGRA+	BAS	0.240026
B505003	IGRA+	IGRA+	END	0.57986
B505153	IGRA-	IGRA-	BAS	0.59758
B505153	IGRA-	IGRA-	END	0.607874
B505154	IGRA-	IGRA-	BAS	0.128496
B505154	IGRA-	IGRA-	END	0.0681473
B505158	IGRA-	IGRA-	BAS	0.133628
B505158	IGRA-	IGRA-	END	0.439627
B505167	IGRA-	IGRA-	BAS	0.348926
B505167	IGRA-	IGRA-	END	0.395038
B505168	IGRA-	IGRA-	BAS	0.329507
B505168	IGRA-	IGRA-	END	0.457298
B505170	IGRA-	IGRA-	BAS	0.518923
B505170	IGRA-	IGRA-	END	0.406782
B505171	IGRA-	IGRA-	BAS	0.512989
B505171	IGRA-	IGRA-	END	0.0780991
B505175	IGRA-	IGRA-	BAS	0.329085
B505175	IGRA-	IGRA-	END	0.475919
B505183	IGRA-	IGRA-	BAS	0.625837
B505183	IGRA-	IGRA-	END	0.383192
B505184	IGRA+	IGRA+	BAS	0.648947
B505184	IGRA+	IGRA+	END	0.584998
B505187	IGRA-	IGRA-	BAS	0.557197
B505187	IGRA-	IGRA-	END	0.590514
B505192	IGRA-	IGRA-	BAS	0.386529
B505192	IGRA-	IGRA-	END	0.340897
B505194	IGRA-	IGRA-	BAS	0.707063
B505194	IGRA-	IGRA-	END	0.567483
B505206	IGRA+	IGRA+	BAS	0.363947
B505206	IGRA+	IGRA+	END	0.16614
B505222	IGRA+	IGRA+	BAS	0.586784
B505222	IGRA+	IGRA+	END	0.234973
B505270	IGRA+	IGRA+	BAS	0.303994
B505270	IGRA+	IGRA+	END	0.0683836
B506012	IGRA-	IGRA-	BAS	0.202995
B506012	IGRA-	IGRA-	END	0.335078
B506022	IGRA-	IGRA-	BAS	0.465007
B506022	IGRA-	IGRA-	END	0.837928
B506024	IGRA-	IGRA-	BAS	0.400663
B506024	IGRA-	IGRA-	END	0.286645
B506027	IGRA-	IGRA-	BAS	0.672789
B506027	IGRA-	IGRA-	END	0.521299
B506042	IGRA-	IGRA-	BAS	0.529455
B506042	IGRA-	IGRA-	END	0.2439
B506046	IGRA-	IGRA-	BAS	0.108436
B506046	IGRA-	IGRA-	END	0.521599
B506054	IGRA-	IGRA-	BAS	0.623956
B506054	IGRA-	IGRA-	END	0.316948
B506070	IGRA-	IGRA-	BAS	0.478951
B506070	IGRA-	IGRA-	END	0.474982
B506072	IGRA-	IGRA-	BAS	0.375967
B506072	IGRA-	IGRA-	END	0.421046
B506080	IGRA-	IGRA-	BAS	0.358431
B506080	IGRA-	IGRA-	END	0.220743
B506081	IGRA-	IGRA-	BAS	0.545941
B506081	IGRA-	IGRA-	END	0.817673
B506086	IGRA-	IGRA-	BAS	0.449908
B506086	IGRA-	IGRA-	END	0.696277
B506093	IGRA-	IGRA-	BAS	0.228358
B506093	IGRA-	IGRA-	END	0.216857
B506094	IGRA-	IGRA-	BAS	0.572574
B506094	IGRA-	IGRA-	END	0.329961
B506098	IGRA-	IGRA-	BAS	0.308574
B506098	IGRA-	IGRA-	END	0.220063
B506101	IGRA-	IGRA-	END	0.215294
B506105	IGRA-	IGRA-	BAS	0.463738
B506105	IGRA-	IGRA-	END	0.416703
B506107	IGRA-	IGRA-	BAS	0.590614
B506107	IGRA-	IGRA-	END	0.450082
B506110	IGRA-	IGRA-	BAS	0.550804
B506110	IGRA-	IGRA-	END	0.430348
B506117	IGRA-	IGRA-	BAS	0.60161
B506117	IGRA-	IGRA-	END	0.586095
B506340	IGRA+	IGRA+	BAS	0.671709
B506340	IGRA+	IGRA+	END	0.825739

## Sheet: Supplementary Table 10
Supplementary Table 10. RISK6 signature scores in the Peru cohort
PID	TB_STATUS	RISK6_SCORE
LA2P-0003-2	TB Case	0.360720547
LA2P-0004-3	TB Case	0.260474821
LA2P-0010-5	TB Case	0.446251717
LA2P-0015-3	TB Case	0.460935681
LA2P-0016-5	TB Case	0.629237522
LA2P-0019-7	TB Case	0.528548344
LA2P-0022-2	TB Case	0.457995156
LA2P-0025-4	TB Case	0.462847966
LA2P-0028-0	TB Case	0.407305922
LA2P-0031-8	TB Case	0.6593173
LA2P-0034-7	TB Case	0.057438764
LA2P-0037-8	TB Case	0.620294611
LA2P-0041-7	TB Case	0.340434711
LA2P-0042-3	TB Case	0.30832602
LA2P-0045-6	TB Case	0.215519048
LA2P-0048-5	TB Case	0.227808907
LA2P-0053-0	TB Case	0.468889568
LA2P-0054-1	TB Case	0.430478581
LA2P-0057-1	TB Case	0.707541867
LA2P-0062-1	TB Case	0.164212172
LA2P-0063-1	TB Case	0.804888178
LA2P-0066-1	TB Case	0.856906589
LA2P-0069-9	TB Case	0.529508911
LA2P-0074-6	TB Case	0.212716031
LA2P-0076-4	TB Case	0.258422122
LA2P-0078-5	TB Case	0.802067989
LA2P-0081-1	TB Case	0.499849954
LA2P-0087-4	TB Case	0.325800477
LA2P-0090-9	TB Case	0.253290941
LA2P-0095-4	TB Case	0.387267193
LA2P-0096-5	TB Case	0.669461478
LA2P-0099-2	TB Case	0.142543034
LA2P-0104-1	TB Case	0.8688022
LA2P-0105-9	TB Case	0.805967867
LA2P-0109-8	TB Case	0.519884662
LA2P-0111-2	TB Case	0.558476109
LA2P-0115-7	TB Case	0.443783289
LA2P-0120-2	TB Case	0.701237333
LA2P-0128-2	TB Case	0.61900477
LA2P-0131-1	TB Case	0.208032748
LA2P-0137-8	TB Case	0.181400901
LA2P-0141-5	TB Case	0.5255595
LA2P-0148-2	TB Case	0.868918344
LA2P-0156-7	TB Case	0.395814187
LA2P-0157-5	TB Case	0.496517811
LA2P-0189-7	TB Case	0.726778244
LA2P-0192-0	TB Case	0.32170318
LA2P-0200-7	TB Case	0.563195067
LA3P-0001-2	LTBI+ control	0.319039544
LA3P-0004-3	LTBI- control	0.125407554
LA3P-0006-8	LTBI+ control	0.036416836
LA3P-0007-3	LTBI+ control	0.027938862
LA3P-0009-9	LTBI+ control	0.220475264
LA3P-0012-0	LTBI- control	0.05059113
LA3P-0013-3	LTBI+ control	0.243125673
LA3P-0015-3	LTBI- control	0.271331893
LA3P-0018-8	LTBI- control	0.15174704
LA3P-0020-0	LTBI+ control	0.110550654
LA3P-0022-2	LTBI+ control	0.332128411
LA3P-0024-6	LTBI- control	0.295577841
LA3P-0026-5	LTBI+ control	0.116702454
LA3P-0029-5	LTBI+ control	0.247050431
LA3P-0033-8	LTBI+ control	0.206396602
LA3P-0035-9	LTBI+ control	0.007366616
LA3P-0037-8	LTBI+ control	0.050720959
LA3P-0039-9	LTBI- control	0.026725983
LA3P-0041-7	LTBI- control	0.224468522
LA3P-0043-8	LTBI- control	0.072146277
LA3P-0045-6	LTBI- control	0.029842784
LA3P-0048-5	LTBI+ control	0.29041019
LA3P-0050-5	LTBI- control	0.117486653
LA3P-0051-5	LTBI+ control	0.013179231
LA3P-0056-4	LTBI- control	0.300898259
LA3P-0058-1	LTBI+ control	0.011436395
LA3P-0060-2	LTBI- control	0.043404427
LA3P-0061-2	LTBI- control	0.100383735
LA3P-0063-1	LTBI+ control	0.060904129
LA3P-0065-5	LTBI- control	0.437923378
LA3P-0067-4	LTBI- control	0.019380347
LA3P-0069-9	LTBI- control	0.082809669
LA3P-0071-1	LTBI+ control	0.009497277
LA3P-0073-6	LTBI+ control	0.249071627
LA3P-0075-5	LTBI- control	0.017830409
LA3P-0077-0	LTBI- control	0.133737012
LA3P-0079-1	LTBI- control	0.180761359
LA3P-0082-5	LTBI+ control	0.016107199
LA3P-0084-1	LTBI+ control	0.01183234
LA3P-0086-8	LTBI+ control	0.033192005
LA3P-0087-4	LTBI+ control	0.05658242
LA3P-0089-9	LTBI- control	0.460835122
LA3P-0091-5	LTBI- control	0.272640525
LA3P-0093-7	LTBI- control	0.026146618
LA3P-0095-4	LTBI+ control	0.288837778
LA3P-0097-5	LTBI+ control	0.5986916
LA3P-0099-2	LTBI- control	0.021707967
LA3P-0101-2	LTBI- control	0.083161793
LA3P-0103-8	LTBI+ control	0.053036366
LA3P-0106-1	LTBI+ control	0.21512457
LA3P-0107-5	LTBI- control	0.414159667
LA3P-0109-8	LTBI+ control	0.312791132
LA3P-0111-2	LTBI+ control	0.187704339
LA3P-0113-0	LTBI- control	0.062747664
LA3P-0115-7	LTBI- control	0.090811598
LA3P-0117-6	LTBI+ control	0.276334086
LA3P-0120-2	LTBI+ control	0.096323174
LA3P-0121-8	LTBI- control	0.033145715
LA3P-0123-9	LTBI+ control	0.064616803
LA3P-0125-3	LTBI+ control	0.27314873
LA3P-0127-8	LTBI- control	0.080455162
LA3P-0129-5	LTBI+ control	0.217444984
LA3P-0131-1	LTBI- control	0.07912733
LA3P-0133-6	LTBI- control	0.402894
LA3P-0135-8	LTBI- control	0.092543052
LA3P-0138-4	LTBI- control	0.018538223
LA3P-0140-6	LTBI- control	0.116093603
LA3P-0141-5	LTBI+ control	0.296237216
LA3P-0144-6	LTBI- control	0.142648825
LA3P-0145-5	LTBI- control	0.166230936
LA3P-0147-4	LTBI+ control	0.045814211
LA3P-0149-4	LTBI- control	0.084976087
LA3P-0151-9	LTBI- control	0.276374187
LA3P-0153-0	LTBI- control	0.240033624
LA3P-0155-9	LTBI- control	0.33081683
LA3P-0164-3	LTBI+ control	0.126058818
LA3P-0166-3	LTBI+ control	0.255983528
LA3P-0168-8	LTBI+ control	0.302781632
LA3P-0173-3	LTBI+ control	0.010469882
LA3P-0175-1	LTBI- control	0.056845858
LA3P-0177-4	LTBI+ control	0.059583218
LA3P-0179-8	LTBI+ control	0.225625465
LA3P-0181-0	LTBI+ control	0.03143266
LA3P-0183-1	LTBI+ control	0.037203312
LA3P-0185-0	LTBI+ control	0.048990161
LA3P-0188-6	LTBI+ control	0.222835068
LA3P-0190-1	LTBI+ control	0.358266088
LA3P-0193-1	LTBI- control	0.041915671
LA3P-0195-4	LTBI- control	0.063838184
LA3P-0197-0	LTBI- control	0.159198881
LA3P-0199-5	LTBI+ control	0.076385937
LA3P-0202-0	LTBI+ control	0.027154419
LA3P-0204-9	LTBI- control	0.012407645
LA3P-0206-0	LTBI+ control	0.233828434
LA3P-0228-1	LTBI- control	0.019207757
LA3P-0230-1	LTBI- control	0.042679807

[truncated: 3 more sheets: Supplementary Table 11, Supplementary Table 12, Supplementary Table 13]
